# Supplementary material for: Cell fate in antiviral response arises in the crosstalk of IRF, NF-κB and JAK/STAT pathways
Source: Nat Commun. 2018 Feb 5;9:493. doi: 10.1038/s41467-017-02640-8 (PMC5799375; doi:10.1038/s41467-017-02640-8)
Supplement: Supplementary file 17 — Supplementary Data 14 [file 41467_2017_2640_MOESM17_ESM.xlsx]

## Sheet: WT TNF&polyIC
live	NT	LPS 1ug	TNFα 10ng	polyIC 1ug		early apoptosis	NT	LPS 1ug	TNFα 10ng	polyIC 1ug	LPS 1ug	dead (late apo+necrotic)	NT	LPS 1ug	TNFα 10ng	polyIC 1ug
1	93.14	94.25	89.72	65.79			2.03	1.64	3.45	7.98			4.82	4.12	6.83	26.23
2	94.95	94.87	92.78	63.41			1.38	1.61	1.65	4.72			3.67	3.52	5.56	31.88
3	90.66	95.43	91.89	70.83			4	1.57	1.36	4.86			5.35	2.99	6.75	24.31
4	96.95		94.54	62.7			1.01		2.07	4.88			2.04		3.38	32.42
5	95.02			66.61			2.16			6.24			2.82			27.15
6	97.52			56.67			0.7			7.41			1.78			35.93
7	91.77			68.33			2.26			12.66			5.97			19.01
8	92.39			74.49			2.28			5.95			5.33			19.56
9	91.86			73.2			2.51			5.67			5.63			21.14
10	95.58			67.5			1.58			6.75			2.85			25.75
11	94.31			66.97			1.41			7.01			4.28			26.02
12	87.02			66.61			2.36			6.53			10.62			26.86
13	94.93						2						3.06
14	96.13						0.53						3.34
15	90.16						1.21						8.64
16	93.02						2.48						4.49
17	94.47						1.77						3.76
mean	93.5224	94.85	92.2325	66.9258			1.86294	1.60667	2.1325	6.72167			4.61471	3.54333	5.63	26.355
SD	2.69071	0.590254	2.00452	4.77701			0.825006	0.0351188	0.925432	2.1371			2.2779	0.565361	1.6085	5.15109
mean	NT	LPS 1µg/ml	TNFα 10ng 24h	poly(I:C) 1µg/ml
live	93.5224	94.85	92.2325	66.9258
early apoptotic	1.86294	1.60667	2.1325	6.72167
late apoptotic/dead	4.61471	3.54333	5.63	26.355
SD	NT	LPS 1µg/ml	TNFα 10ng 24h	poly(I:C) 1µg/ml
live	2.69071	0.590254	2.00452	4.77701
early apoptotic	0.825006	0.0351188	0.925432	2.1371
late apoptotic/dead	2.2779	0.565361	1.6085	5.15109
n	17	3	4	12

## Sheet:  MEF RelA KO TNF&polyIC
live	NT	TNFα 10ng	polyIC 1ug 24h		early apoptosis	NT	TNFα 10ng	polyIC 1ug 24h		late apoptotic/dead	NT	TNFα 10ng	polyIC 1ug 24h
1	96.35	77.12	96.18			0.88	3.11	0.67			2.77	19.78	3.15
2	96.06	88.73	88.8			0.49	2	1.69			3.45	9.27	9.5
3	96.51	82.98	89.83			1.23	2.69	1.12			2.26	14.33	9.04
mean	96.3067	82.9433	91.6033			0.866667	2.6	1.16			2.82667	14.46	7.23
SD	0.228108	5.80509	3.99683			0.37018	0.560446	0.511175			0.59702	5.25621	3.54086
mean	NT	TNFα 10ng 24h	polyIC 1ug 24h
live	96.3067	82.9433	91.6033
early apoptotic	0.866667	2.6	1.16
late apoptotic/dead	2.82667	14.46	7.23
SD	NT	TNFα 10ng 24h	plyIC 1ug
live	0.228108	5.80509	3.99683
early apoptotic	0.37018	0.560446	0.511175
late apoptotic/dead	0.59702	5.25621	3.54086
n	3	3	3

## Sheet:  WT IFN&polyIC
live	NT	IFNβ 1000U	polyIC 1ug	IFNβ 1000U+polyIC 1ug		early apoptosis	NT	IFNβ 1000U	polyIC 1ug	IFNβ 1000U+polyIC 1ug		late apoptotic/dead	NT	IFNβ 1000U	polyIC 1ug	IFNβ 1000U+polyIC 1ug
1	91.86	88.65	62.7	12.31			2.51	3.5	4.88	3.16			8.14	11.36	37.3	87.68
2	92.39	90.06	70.83	14.84			2.28	2.52	4.86	4.07			7.61	9.94	29.17	85.15
3	95.58	83.93	70.01	21.76			1.58	8.37	10.4	7.3			4.43	16.08	29.99	78.24
4	94.31	88.93	56.67	14.26			1.41	4.2	7.41	5.1			5.69	11.07	43.34	85.74
5	94.93	88.28	74.49	18.91			2	4.27	5.95	6.65			5.06	11.72	25.51	80.87
mean	93.814	87.97	66.94	16.416			1.956	4.572	6.7	5.256			6.186	12.034	33.062	83.536
SD	1.6168	2.35424	7.15909	3.83307			0.461877	2.23687	2.31596	1.7281			1.61581	2.35781	7.16267	3.86622
mean	NT	IFNβ 1000U 48h	poly(I:C) 1µg/ml	IFNβ 1000U 24h+polyIC 1ug 24h
live	93.814	87.97	66.94	16.416
early apoptotic	1.956	4.572	6.7	5.256
late apoptotic/dead	4.23	7.462	26.362	78.28
SD	NT	IFNβ 1000U 48h	poly(I:C) 1µg/ml	IFNβ 1000U 24h+polyIC 1ug 24h
live	1.6168	2.35424	7.15909	3.83307
early apoptotic	0.461877	2.23687	2.31596	1.7281
late apoptotic/dead	1.26943	0.378246	7.49306	5.53865
n	5	5	5	5

## Sheet: STAT1 KO IFN&polyIC
live	NT	IFN1000U	polyIC 1ug	IFNβ 1000U+polyIC 1ug		early apoptotic	NT	IFN1000U	polyIC 1ug	IFNβ 1000U+polyIC 1ug		late apoptotic/dead	NT	IFN1000U	polyIC 1ug	IFNβ 1000U+polyIC 1ug
1	94.23		82.82				1.25		3.15				4.53		14.04
2	94.35	93.07	83.07	82.9			1.61	1.44	1.95	2.19			4.04	5.49	14.98	14.9
3	94.23	94.6	82.68	85.52			1.8	1.46	1.55	1.96			3.97	3.94	15.77	12.52
4	91.49	91.19	83.62	80.15			2.27	2.59	1.98	2			6.24	6.21	14.4	17.84
mean	93.575	92.9533	83.0475	82.8567			1.7325	1.83	2.1575	2.05			4.695	5.21333	14.7975	15.0867
SD	1.39115	1.70799	0.414357	2.68526			0.424765	0.658255	0.690091	0.122882			1.0597	1.16001	0.755177	2.66491
mean	NT	IFNβ 1000U/ml	polyIC 1ug	IFNβ 1000U+polyIC 1ug
live	93.575	92.9533	83.0475	82.8567
early apoptotic	1.7325	1.83	2.1575	2.05
late apo/dead	4.695	5.21333	14.7975	15.0867
SD	NT	IFNβ 1000U/ml	polyIC 1ug	IFNβ 1000U+polyIC 1ug
live	1.39115	1.70799	0.414357	2.68526
early apoptotic	0.424765	0.658255	0.690091	0.122882
late apo/dead	1.0597	1.16001	0.755177	2.66491
n	4	3	4	3

## Sheet: WT 24 h
live	NT	polyIC 3h	polyIC 6h	polyIC 10h	polyIC 24h		early apoptotic	NT	polyIC 3h	polyIC 6h	polyIC 10h	polyIC 24h		late apoptotic/dead	NT	polyIC 3h	polyIC 6h	polyIC 10h	polyIC 24h
1	94.95	88.17	85.75	63.07	53.85			1.38	4.97	4.45	16.98	8.09			3.67	6.86	9.8	19.95	38.07
2	90.66	89.36	88.49	76.36	70.48			4	2.05	4.56	13.14	9.7			5.35	8.59	6.95	10.5	19.81
3	96.95	93.5	88.35	81.3	73.23			1.01	0.91	3.95	10.58	5.46			2.04	5.58	7.7	8.12	21.31
4	94.23				65.33			1.46				7.77			4.08				26.9
5	93.14				67.74			2.03				8.02			4.82				23.96
mean	93.986	90.3433	87.53	73.5767	66.126			1.976	2.64333	4.32	13.5667	7.808			3.992	7.01	8.15	12.8567	26.01
SD	2.32121	2.79776	1.54311	9.42833	7.47267			1.18892	2.09402	0.325115	3.22126	1.51811			1.26999	1.5106	1.47733	6.25721	7.26237
mean	NT	poly(I:C) 3h	poly(I:C) 6h	poly(I:C)10h	poly(I:C) 24h
live	93.986	90.3433	87.53	73.5767	66.126
early apoptotic	1.976	2.64333	4.32	13.5667	7.808
late apoptotic/dead	3.992	7.01	8.15	12.8567	26.01
SD	NT	poly(I:C) 3h	poly(I:C) 6h	poly(I:C)10h	poly(I:C) 24h
live	2.32121	2.79776	1.54311	9.42833	7.47267
early apoptotic	1.18892	2.09402	0.325115	3.22126	1.51811
late apoptotic/dead	1.26999	1.5106	1.47733	6.25721	7.26237
n	5	3	3	3	5

## Sheet: WT IFN+polyIC 24h
live	NT	IFNb 24h	polyIC 3h	IFNβ+polyIC 3h	polyIC 6h	IFNβ+polyIC 6h	polyIC 10h	IFNβ+polyIC 10h	polyIC 24h	IFNβ+polyIC 24h		early apoptotic	NT	IFNb 24h	polyIC 3h	IFNβ+polyIC 3h	polyIC 6h	IFNβ+polyIC 6h	polyIC 10h	IFNβ+polyIC 10h	polyIC 24h	IFNβ+polyIC 24h		late apoptotic/dead	NT	IFNb 24h	polyIC 3h	IFNβ+polyIC 3h	polyIC 6h	IFNβ+polyIC 6h	polyIC 10h	IFNβ+polyIC 10h	polyIC 24h	IFNβ+polyIC 24h
1	94.33	90.33	88.17	89.58	92.3	84.55	89.85	72.9	83.06	30.19			0.96	3.3	1.04	2.75	1.1	5.45	3.71	8.83	3.99	5.21			4.71	6.37	10.8	7.67	6.63	10	6.35	18.28	12.95	64.6
2	93.18	91.95	88.14	84.47	85.69	85.69	89.16	71.59	85.38	34.11			1.83	1.4	1.98	3.31	4.6	4.6	3.73	9.58	2.6	7.92			4.99	6.65	9.88	12.22	9.71	9.71	7.11	18.84	12.02	57.96
3	93.39	93.33	77.22	89.31	82.58	87.27	79.76	66.37	56.96	14.56			1.85	2.34	2.31	2.13	2.44	3.84	4.36	12.71	7.06	5.87			4.76	4.33	20.47	8.38	14.98	8.89	15.88	20.56	35.98	79.58
4	93.56	92.22	81.36	88.5	71.18	86.45	77.42	66.72	69.39	15.83			2.32	2.29	2.99	2.21	2.69	3.31	5.1	12.19	5.91	6.29			4.12	5.49	15.66	9.29	26.13	10.23	17.48	21.1	24.7	77.88
mean	93.615	91.9575	83.7225	87.965	82.9375	85.99	84.0475	69.395	73.6975	23.6725			1.74	2.3325	2.08	2.6	2.7075	4.3	4.225	10.8275	4.89	6.3225			3.716	5.71	14.2025	9.39	14.3625	9.7075	11.705	19.695	21.4125	70.005
SD	0.501365	1.23848	5.39007	2.37476	8.8242	1.15666	6.38	3.33713	13.2015	9.93247			0.567157	0.776203	0.810884	0.547601	1.44193	0.931701	0.656785	1.91019	1.98355	1.15405			2.10196	1.04435	4.88763	1.99978	8.56918	0.585057	5.78997	1.34852	11.2968	10.4561
mean	NT	lipo 24h	IFNb 3h	IFNb 24h	polyIC 3h	IFNβ+polyIC 3h	polyIC 6h	IFNβ+polyIC 6h	polyIC 10h	IFNβ+polyIC 10h	polyIC 24h	IFNβ+polyIC 24h
living	93.615	95.2725	91.9575	89.61	83.7225	87.965	82.9375	85.99	84.0475	69.395	73.6975	23.6725
early apoptotic	1.74	1.5725	2.3325	3.8275	2.08	2.6	2.7075	4.3	4.225	10.8275	4.89	6.3225
Late apoptotoic/dead	4.645	3.155	5.71	6.5625	14.2025	9.39	14.3625	9.7075	11.705	19.695	21.4125	70.005
SD	NT	lipo 24h	IFNb 3h	IFNb 24h	polyIC 3h	IFNβ+polyIC 3h	polyIC 6h	IFNβ+polyIC 6h	polyIC 10h	IFNβ+polyIC 10h	polyIC 24h	IFNβ+polyIC 24h
living	0.501365	1.05724	1.23848	2.19618	5.39007	2.37476	8.8242	1.15666	6.38	3.33713	13.2015	9.93247
early apoptotic	0.567157	0.34471	0.776203	0.833442	0.810884	0.547601	1.44193	0.931701	0.656785	1.91019	1.98355	1.15405
Late apoptotoic/dead	0.37063	0.768093	1.04435	1.49482	4.88763	1.99978	8.56918	0.585057	5.78997	1.34852	11.2968	10.4561
n	4	4	4	4	4	4	4	4	4	4	4	4

## Sheet: WT Oriental BioServices
live	NT	IFNb	polyIC 1	IFNb+polyIC 1			early apo	NT	IFNb	polyIC 1	IFNb+polyIC 1			late apo	NT	IFNb	polyIC 1	IFNb+polyIC 1			necrotic	NT	IFNb	polyIC 1	IFNb+polyIC 1			late/necro	NT	IFNb	polyIC 1	IFNb+polyIC 1
1	90.61	90.22	53.36	13.6				3.74	3.63	3.63	3.77				5.17	5.92	41.38	77.72				0.48	0.22	1.63	4.91				5.65	6.14	43.01	82.63
2			64.66	14.1						3.49	4.9						30.67	77.91						1.18	3.09						31.85	81
3			54.94							3.79							39.75							1.52							41.27
4	93.77	91.82	57.52	10.76				1.86	3.3	3.92	2.89				4.15	4.61	37.2	81.09				0.22	0.26	1.36	5.26				4.37	4.87	38.56	86.35
5	95.28		60.21	12.01				1.36		3.83	2.77				2.51		34.71	79.06				0.39		1.25	6.16				2.9		35.96	85.22
6	96.28	92.82	63.87	20.15				1.4	3.39	4.65	3.12				1.96	3.5	29.6	73.6				0.37	0.28	1.87	3.13				2.33	3.78	31.47	76.73
mean	93.985	91.62	59.0933	14.124				2.09	3.44	3.885	3.49				3.4475	4.67667	35.5517	77.876				0.365	0.253333	1.46833	4.51				3.8125	4.93	37.02	82.386
SD	2.47527	1.31149	4.64	3.61847				1.12315	0.170587	0.404858	0.877753				1.47784	1.21138	4.78067	2.7405				0.107858	0.0305505	0.257947	1.357				1.4964	1.18114	4.79519	3.79854
mean	NT	IFNb	polyIC 1	IFNb+polyIC 1
living	93.985	91.62	59.0933	14.124
early apoptotic	2.09	3.44	3.885	3.49
Late apoptotoic/dead	3.8125	4.93	37.02	82.386
SD	NT	IFNb	polyIC 1	IFNb+polyIC 1
living	2.47527	1.31149	4.64	3.61847
early apoptotic	1.12315	0.170587	0.404858	0.877753
Late apoptotoic/dead	1.4964	1.18114	4.79519	3.79854
n	4	3	6	5

## Sheet: TLR3 KO Oriental BioServices
live	NT	IFNb	polyIC 1	IFNb+polyIC 1			early apo	NT	IFNb	polyIC 1	IFNb+polyIC 1			late apo	NT	IFNb	polyIC 1	IFNb+polyIC 1			necrotic	NT	IFNb	polyIC 1	IFNb+polyIC 1			late/necro	NT	IFNb	polyIC 1	IFNb+polyIC 1
1	91.2	89.9	68.72	17.82				2.69	3.26	3.68	3				5.79	6.63	26.81	76.56				0.31	0.2	0.79	2.62				6.1	6.83	27.6	79.18
2	90.83	88	78.29	50				3.01	4.64	5.54	8.5				5.52	6.97	15.34	39.25				0.64	0.39	0.83	1.71				6.16	7.36	16.17	40.96
3			82.12	46.18						4.79	8.59						12.6	43.41						0.5	1.82						13.1	45.23
4	93.24	89.45	68.61	24.14				2.44	3.66	4.74	7.58				4	6.71	25.84	66.39				0.26	0.18	0.81	1.89				4.26	6.89	26.65	68.28
5	95.41		71.29	24.74				1.73		4.42	7.29				2.35		23.44	66.22				0.51		0.84	1.75				2.86		24.28	67.97
6	93.21	85.56	72.63	29.4				2.68	6	6.71	8.03				3.84	8.09	20.14	60.65				0.27	0.36	0.52	1.92				4.11	8.45	20.66	62.57
mean	92.778	88.2275	73.61	32.0467				2.51	4.39	4.98	7.165				4.3	7.1	20.695	58.7467				0.398	0.2825	0.715	1.95167				4.698	7.3825	21.41	60.6983
SD	1.84474	1.9544	5.4695	13.0183				0.480781	1.21989	1.0396	2.1022				1.39755	0.675771	5.76042	14.4951				0.169027	0.107819	0.159844	0.337011				1.41588	0.750083	5.84956	14.7262
mean	NT	IFNb	polyIC 1	IFNb+polyIC 1
live	92.778	88.2275	73.61	32.0467
early apoptotic	2.51	4.39	4.98	7.165
late apoptotic/dead	4.698	7.3825	21.41	60.6983
SD	NT	IFNb	polyIC 1	IFNb+polyIC 1
live	1.84474	1.9544	5.4695	13.0183
early apoptotic	0.480781	1.21989	1.0396	2.1022
late apoptotic/dead	1.41588	0.750083	5.84956	14.7262
n	5	4	6	6
