# Supplementary material for: Cell fate in antiviral response arises in the crosstalk of IRF, NF-κB and JAK/STAT pathways
Source: Nat Commun. 2018 Feb 5;9:493. doi: 10.1038/s41467-017-02640-8 (PMC5799375; doi:10.1038/s41467-017-02640-8)
Supplement: Supplementary file 18 — Supplementary Data 15 [file 41467_2017_2640_MOESM18_ESM.zip]

Archive with 8 entries (5 files):
- SuppData15__Czerkies_et_al_2017_model_code/
- SuppData15__Czerkies_et_al_2017_model_code/innate_immunity.bngl
- SuppData15__Czerkies_et_al_2017_model_code/matlab/
- SuppData15__Czerkies_et_al_2017_model_code/matlab/innate_immunity.m
- SuppData15__Czerkies_et_al_2017_model_code/matlab/main.m
- SuppData15__Czerkies_et_al_2017_model_code/ReadMe.txt
- SuppData15__Czerkies_et_al_2017_model_code/sbml/
- SuppData15__Czerkies_et_al_2017_model_code/sbml/innate_immunity_sbml.xml
