# Supplementary material for: Cell fate in antiviral response arises in the crosstalk of IRF, NF-κB and JAK/STAT pathways
Source: Nat Commun. 2018 Feb 5;9:493. doi: 10.1038/s41467-017-02640-8 (PMC5799375; doi:10.1038/s41467-017-02640-8)
Supplement: Supplementary file 18 — Supplementary Data 15 [file 41467_2017_2640_MOESM18_ESM.zip › SuppData15__Czerkies_et_al_2017_model_code/innate_immunity.bngl]

#
# This file is a mathematical model implementation supplementing the article:
#
#           "Cell fate in anti-viral response arises in the
#            crosstalk of IRF, NF-kB and JAK/STAT pathways"
#                        by Czerkies et al, 2017/2018.
#
# This is a BioNetGen input file. Detailed execution instructions can be found 
# in an associated ReadMe file.
#
# Parameters transfered from our previous model (Pekalski et al, PLOS One, 
# 2013, DOI: 10.1371/journal.pone.0078887) are labeled with 'Pekalski_2013'.
#
#
# The default simulation protocol performs:
#  
#  (1) ~35-day long stochastic equilibration,
#  (2) IFNb prestimulation (lasting for 24 h),
#  (3) IFNb + poly(I:C) stimulation (lasting for another 24 h).
#
# This simulation protocol was used to generate Fig 6C (in the main text). In
# stochastic simulations, each run results in a different outcome because the 
# random number generator is seeded according to the current time. Last 3 days
# of the simulation are saved to innate_immunity_ssa__equil_1d__stimul_2d.gdat.

# =============================================================================
begin model
begin parameters

  ### Denotational convention for coefficients (as in EV3 Table S3):
  #
  #    S_X        Synthesis of protein X
  #    T_X        Transcription of a gene coding for protein X
  #    L_X        Degradation (Loss) of molecule X
  #    I_X        Import of molecule X from the cytoplasm to the nucleus
  #    E_X        Export of molecule X from the nucleus to the cytoplasm
  #    V_liposome Intake of liposomes (containing Virus-mimicking poly(I:C)) into the cytoplasm
  #    V_polyIC   Intake of poly(I:C) (a Virus-mimicking agent) from liposomes into the cytoplasm
  #    C_IFNb     Cytokine (IFNb) secretion by the cell 
  #    B_X        Binding of signaling molecule X to its receptor 
  #    B_X_Y      Binding of two molecules, X and Y
  #    U_X        Unbinding of signaling molecule from its receptor
  #    U_X_Y      Unbinding of two molecules, X and Y
  #    U_X_Y_Z    Unbinding of two molecules, X and Y, triggered by Z
  #    A_X_Y      Activation of protein X by protein Y
  #    A_X        Activation of protein X, "spontaneous" 
  #    D_X_Y      Deactivation of protein X by protein Y
  #    D_X        Deactivation of protein X, "spontaneous"
  #    A_X_g_Y    Activation of gene coding for protein X, by protein Y
  #    A_X_g      Activation of gene coding for protein X, "spontaneous" 
  #    D_X_g_Y    Deactivation of gene coding for protein X, by protein Y
  #    D_X_g      Deactivation of gene coding for protein X
  ###


  ### ----- Cell parameters ---------------------------------------------------

  k_v          5      # [5] ratio of cytoplasmic-to-nuclear volumes
 
  lps_n        1e+6   # [1e+6] number of LPS molecules (1e+6 corresponds to 1 ug/ml,
                      #          initial condition) 
  
  polyIC_n     1e+5   # [1e+5] avg. number of poly(I:C) molecules/cell;
                      #          0.1,0.3,1,3 * 10^5 (1 ug = 10^5 mlcs);
                      #          polyic_n defines V_polyIC (below) 

  ifnar_n      1e+4   # [1e+4] number of IFNb receptors (constant); for anti-IFNAR: 2e+3
  
  ifnb_initial 1e+6   # [1e+6] initial number of INFb molecules per cell 
                      #          (for 1000 U/ml)

  tak1_n       1e+5   # [1e+5] number of TAK1 molecules (constant)

  ikk_n        2e+5   # [2e+5] number of IKK molecules  (constant) 

  NFkB_n       1e+5   # [1e+5] number of NFkB molecules NFkB(loc~cyt,IkBa!0).IkBa(loc~cyt,Ser32_36~0,NFkB!0)
                      #          (constant); for RELA KO: 1e+4
  
  tbk1_n       1e+5   # [1e+5] number of TBK1 molecules (constant)

  irf3_n       1e+5   # [1e+5] number of IRF3 molecules (constant)

  traf3_n      1e+5   # [1e+5] number of TRAF3 molecules (constant)
  
  mavs_n       5e+5   # [5e+5] number of MAVS (constant, in excess to RIG-I)
  
  liposome_n   100    # [ 100] number of liposomes per 10 cells (avg. number of
                      #          liposomes per cell: 10) 
    
    
  ### ----- Reaction parameters -----------------------------------------------

 
  ## ::: poly(I:C) import to cytoplasm ::::::::::::::::::::::::::::::::::::::::
  #
  V_liposome        1e-5          # [1e-5] liposome intake rate (on average, 
  #                               #          10 liposomes enter)
  #
  L_liposome_ext    9*V_liposome  # liposome Loss due to import by 9 other cells 
  #                               #   (avg. liposome lifetime: 83 min)
  #
  L_liposome_cyt    3e-4          # [3e-4] liposome Loss inside cell
  #                               #   (avg. liposome lifetime: 16 min)  
  #
  V1_polyIC   L_liposome_cyt*(L_liposome_ext+V_liposome)/(V_liposome*liposome_n)
  #
  V_polyIC    polyIC_n*V1_polyIC  # PolyIC import rate from one liposome; V1_polyIC such 
  #                               #   that average PolyIC entry per cell = polyic_n
  #
  L_polyIC          5e-4          # [5e-4] Loss of cytoplasmic polyIC

 
  ## ::: Activation of receptors ::::::::::::::::::::::::::::::::::::::::::::::
  #
  B_lps             1e-9    # [1e-9] LPS-TLR4 Binding rate
  U_lps             1e-4    # [1e-4] LPS-TLR4 Unbinding rate
  L_tlr4_lps        2e-4    # [2e-4] LPS-TLR4 degradation
  #
  B_rig_mavs        1e-7    # [1e-7] RIG MAVS binding 
  U_rig_mavs        1e-3    # [1e-3] RIG-MAVS unbinding
  #
  B_polyIC          1e-8    # [1e-8] poly(I:C)-RIG_MAVS binding rate
  U_polyIC          1e-3    # [1e-3] poly(I:C)-RIG_MAVS unbinding rate 
  #
  C_ifnb            1e-4    # [1e-4] IFNB Export to extracellular space
  #
  B_ifnb_cyt        1e-7    # [1e-7] IFNB_c-IFNAR Binding rate
  B_ifnb_ext        1e-9    # [1e-9] IFNB_ext-IFNAR Binding rate 
  U_ifnb            1e-3    # [1e-3] IFNB-IFNAR Unbinding rate
  #
  B_socs1           1e-7    # [1e-7] SOCS1-IFNAR Binding rate (SOCS1 binds 
  #                         #          IFNb-IFNAR inhibiting it) 
  U_socs1           3e-4    # [3e-4] SOCS1-IFNAR Unbinding rate
 
 
  ## ::: Signal transduction ::::::::::::::::::::::::::::::::::::::::::::::::::
  #
  A_tbk1_tlr4       3e-8    # [3e-8] TBK1 phosphorylation by TLR4 
  A_tak1_tlr4       3e-8    # [3e-8] TAK1 Activation by TLR4 
  A_tak1_0          1e-5    # [1e-5] Basal TAK1 activation
  D_tak1            1e-2    # [1e-2] TAK1 Deactivation
  # 
  B_mavs_traf       1e-7    # [1e-7] TRAF3-(RIGMAVS-PolyIC) binding rate
  U_mavs_traf       1e-3    # [1e-3] TRAF3-(RIGMAVS-PolyIC) unbinding rate 
  #
  B_mavs_tbk1       3e-8    # [3e-8] TBK-(TRAF3-RIGMAVS-PolyIC) binding rate
  #                         #          (and PHOSPHORYLATION of TBK1)
  #
  U_mavs_tbk1       1e-3    # [1e-3] TBK-(TRAF3-RIGMAVS-PolyIC) unbinding rate 
  D_tbk1            1e-4    # [1e-4] Free TBK1 Dephosphorylation
  U_mavs_tbk1_a20   1e-8    # [1e-8] TBK1 Deactivation by A20
  #
  A_tak1_mavs       3e-8    # [3e-8] TAK1 Activation by RIG_MAVS
  #
  A_ikk             6e-10   # [6e-10,Pekalski_2013] IKK Activation by TAK1
  #                         #          (IKKn -> IKK_a)  used in function A_ikk * tak_active^2  
  #
  D_ikk_1           2e-3    # [2e-3,Pekalski_2013] IKK Deactivation 
  #                         #          (IKK_a->IKK_i) used in function: (D_ikk_1/D_ikk_2)*(D_ikk_2+A20) 
  #                         
  D_ikk_2           1e+4    # [1e+4,Pekalski_2013] see above 
  D_ikk_3           1e-3    # [1e-3,Pekalski_2013] IKK_i -> IKK_ii, IKK_ii -> IKK_n 
  # 
  A_pkr             1e-8    # [1e-8] PKR activation by PolyIC
  A_oas1a           3e-8    # [3e-8] OAS1A activation by PolyIC
 
   
  ## ::: NF-kB module :::::::::::::::::::::::::::::::::::::::::::::::::::::::::
  #
  B_nfkb_ikba_cyt   5e-7    # [5e-7,Pekalski_2013] nfkb_ikba Binding rate in cytoplasm
  B_nfkb_ikba_nuc k_v*5e-7  # [k_v*5e-7,Pekalski_2013] nfkb_ikba Binding rate in nucleus
  #
  D_ikba_ikk        1e-7    # [1e-7,Pekalski_2013] phosphorylation (Deactivation) of free IkBa by IKK_a
  D_nfkb_ikba_ikk   5e-7    # [5e-7,Pekalski_2013] phosphorylation (Deactivation) of IkBa complexed with NFkB by IKK_a
  #
  L_ikba_p          1e-2    # [1e-2,Pekalski_2013] degradation (Loss) of phoshorylated ikba free and complexed with nfkb
  L_ikba            1e-4    # [1e-4,Pekalski_2013] degradation of non-phoshorylated free ikba 
  L_nfkb_ikba       2e-5    # [2e-5,Pekalski_2013] degradation of IkBa complexed with NFkB
  L_a20             5e-4    # [5e-4,Pekalski_2013] degradation of A20 
  # 
  I_nfkb            1e-2    # [1e-2,Pekalski_2013] Import of NFkB from cytoplasm to nucleus
  E_nfkb_ikba       5e-2    # [5e-2,Pekalski_2013] Export of NFkB-IKBa complex from nucleus to cytoplasm
  I_ikba            2e-3    # [2e-3,Pekalski_2013] Import of IKBa from cytoplasm to nucleus
  E_ikba            5e-3    # [5e-3,Pekalski_2013] Export of IKBa from nucleus to cytoplasm
  #
  A_ikba_g_nfkb     4e-7    # [4e-7,Pekalski_2013] IKBa gene activation by NFkB
  D_ikba_g_ikba     1e-6    # [1e-6,Pekalski_2013] IKBa gene inactivation by IKBa
  # 
  A_a20_g_nfkb      1e-7    # [1e-7] A20 gene activation by NFkB; changed w.r.t. Pekalski_2013
  #                         #          to account for lower A20 basal expression than IkBa
  #
  D_a20_g_ikba      1e-6    # [1e-6,Pekalski_2013] A20 gene inactivation by IKBa
  #
  T_ikba            1e-1    # [1e-1,Pekalski_2013] IkBA Transcription
  T_a20             1e-1    # [1e-1,Pekalski_2013] A20 transcription
  #
  M_oas1a           1e+4    # [1e+4]  mRNA degradation by OAS1A Michaelis--Menten coefficient,
  #                         #           3: more oscillatory, 1: less oscillatory
  #
  L_ikba_mRNA       7.5e-4  # [7.5e-4,Pekalski_2013] mRNA IkBA degradation (Loss)
  L_a20_mRNA        7.5e-4  # [7.5e-4,Pekalski_2013] mRNA A20 degradation (Loss)
  #
  M_pkr             3e+4    # [3e4]  translation inhibition of IkBa and a20 by PKR, MM coefficient
  #
  S_ikba            5e-1    # [5e-1,Pekalski_2013] IkBA protein Synthesis
  S_a20             5e-1    # [5e-1,Pekalski_2013] A20 protein Synthesis
 

  ## ::: IRF3 pathway :::::::::::::::::::::::::::::::::::::::::::::::::::::::::
  #
  A_irf3_tbk1         3e-7  # [3e-7]  IRF_3 phosphorylation by TBK1-RIG  
  A_irf3_0        1.3*1e-5  # [1.3e-5] IRF_3 spontaneous phosphorylation
  D_irf3              1e-3  # [1e-3]  IRF_3 dephosphorylation (deactivation)
  B_irf3_irf3_cyt     1e-6  # [1e-6]  phospho IRF_3 dimerization in cytoplasm
  B_irf3_irf3_nuc k_v*1e-6  # [k_v*1e-6] phospho IRF_3 dimerization in nucleus
  U_irf3_irf3         1e-3  # [1e-3]  IRF_3_IRF3 unbinding
  I_irf3_irf3         1e-2  # [1e-2]  Import of phospho IRF_3 dimers to nucleus
  E_irf3              1e-3  # [1e-3]  Export of IRF_3 monomers to cytoplasm
  #
  A_ifnb_g_nfkb       4e-7  # [4e-7]  IFNb gene binding by NFkB
  D_ifnb_g_nfkb_ikba  1e-6  # [1e-6]  IFNb gene inactivation by IKBa when IRF not bound
  #
  A_ifnb_g_nfkb_irf3  3e-8  # [3e-8]  IFNb gene binding by IRF3 (when NFkB bound)
  D_ifnb_g_nfkb_irf3  1e-3  # [1e-3]  IFNb gene inactivation when both NFkB and IRF are bound
  #
  T_ifnb             15e-3  # [1.5e-2] IFNb transcription from a fully active gene
  L_ifnb_mRNA         3e-4  # [3e-4]  IFNb mRNA degradation (Loss)
  S_ifnb              1e-1  # [1e-1]  IFNb protein Synthesis     
  
   
  ## ::: STAT pathway :::::::::::::::::::::::::::::::::::::::::::::::::::::::::
  #
  A_stat              3e-7  # [3e-7]  STAT1/2 activation in k_STATactivation()=
  #                         #           =A_stat*M_ifnb*ifnar_active/(M_ifnb+stat1_c+stat2_c)
  #
  M_ifnb              3e4   # [3e4]   Michaelis--Menten coeff. in k_STATactivation()=
  #                         #           =A_stat*M_ifnb*ifnar_active/(M_ifnb+stat1_c+stat2_c)
  #
  D_stat1             1e-3  # [1e-3]  STAT1 dephosphorylation 
  D_stat2             1e-3  # [1e-3]  STAT2 dephosphorylation 
  #
  B_stat1_stat2_cyt   1e-5  # [1e-5]  phospho STAT1-STAT2 hetero-dimerization in cytoplasm 
  B_stat1_stat2_nuc k_v*1e-5 #[k_v*1e-5] phospho STAT1-STAT2 hetero-dimerization in nucleus  
  U_stat1_stat2       3e-3  # [3e-3]  STAT1_STAT2 unbinding  
  #
  B_stat2_stat2_cyt   1e-6  #[1e-6]   phospho STAT2-STAT2 homo-dimerization in cytoplasm 
  B_stat2_stat2_nuc k_v*1e-6 #[k_v*1e-6] phospho STAT2-STAT2 homo-dimerization in nucleus
  U_stat2_stat2       3e-3  # [3e-3]  STAT2_STAT2 unbinding  
  #
  I_stat              1e-2  # [1e-2]  Import of phospho STAT1-STAT2 dimers to nucleus
  E_stat1             1e-3  # [1e-3]  Export of STAT1 monomers to cytoplasm
  E_stat2             1e-3  # [1e-3]  Export of STAT2 monomers to cytoplasm
   

  ## ::: Gene regulation ::::::::::::::::::::::::::::::::::::::::::::::::::::::
  #
  A_pkr_g_stat1_2     1e-5  # [1e-5] PKR gene activation by STAT1-STAT2
  A_pkr_g_stat2_2     1e-5  # [1e-5] PKR gene activation by STAT1-STAT2
  D_pkr_g             1e-2  # [1e-2] PKR gene inactivation   
  # 
  A_oas1a_g_stat1_2   1e-6  # [1e-6] OAS1A gene activation by STAT1-STAT2
  A_oas1a_g_stat2_2   1e-6  # [1e-6] OAS1A gene activation by STAT1-STAT2
  D_oas1a_g           1e-2  # [1e-2] OAS1A gene inactivation
  # 
  A_irf7_g_stat1_2    3e-7  # [3e-7] IRF7 gene activation by STAT1-STAT2
  A_irf7_g_stat2_2    3e-7  # [3e-7] IRF7 gene activation by STAT1-STAT2
  D_irf7_g            1e-2  # [1e-2] IRF7 gene inactivation
  # 
  A_stat1_g_stat1_2   3e-7  # [3e-7] STAT1 gene activation by STAT1-STAT2; for STAT1 KO: 0
  A_stat1_g_stat2_2   3e-7  # [3e-7] STAT1 gene activation by STAT1-STAT2; for STAT1 KO: 0
  A_stat1_g_0         1e-4  # [1e-4] STAT1 gene activation by other TFs;   for STAT1 KO: 0
  #                         
  D_stat1_g           1e-2  # [1e-2]  STAT1 gene inactivation
  #
  A_stat2_g_stat1_2   3e-7  # [3e-7] STAT2 gene activation by STAT1-STAT2
  A_stat2_g_stat2_2   3e-7  # [3e-7] STAT2 gene activation by STAT1-STAT2
  A_stat2_g_0         1e-4  # [1e-4] STAT2 gene activation by other TFs
  D_stat2_g           1e-2  # [1e-2] STAT2 gene inactivation
  # 
  A_rig_g_stat1_2     1e-6  # [1e-6] RIG gene activation by STAT1-STAT2
  A_rig_g_stat2_2     1e-6  # [1e-6] RIG gene activation by STAT2-STAT2
  D_rig_g             1e-2  # [1e-2] RIG gene inactivation
  #
  A_socs1_g_stat1_2   3e-6  # [3e-6] SOCS1 gene activation by STAT1-STAT2
  A_socs1_g_stat2_2   3e-6  # [3e-6] SOCS1 gene activation by STAT1-STAT2
  D_socs1_g           1e-2  # [1e-2] SOCS1 gene inactivation
  #
  A_tnf_g_nfkb        3e-7  # [3e-7] TNF gene activation by NFkB
  D_tnf_g             1e-2  # [1e-2] TNF gene inactivation
  #
  A_il6_g_nfkb        3e-7  # [3e-7] IL6 gene activation by NFkB
  D_il6_g             1e-2  # [1e-2] IL6 gene inactivation
  #
  A_rantes_g_irf3     2e-7  # [2e-7] RANTES gene activation by IRF3
  D_rantes_g          1e-2  # [1e-2] RANTES gene inactivation
  #
  A_ccl2_g_nfkb       5e-7  # [5e-7] CCL2 gene activation by NFkB
  A_ccl2_g_stat1_2    1e-7  # [1e-7] CCL2 gene activation by STAT1-STAT2
  A_ccl2_g_stat2_2    1e-7  # [1e-7] CCL2 gene activation by STAT1-STAT2
  D_ccl2_g            1e-2  # [1e-2] CCL2 gene inactivation
  # 
  A_isg56_g_stat1_2   3e-7  # [3e-7] ISG56 gene activation by STAT1-STAT2
  A_isg56_g_stat2_2   3e-7  # [3e-7] ISG56 gene activation by STAT1-STAT2
  D_isg56_g           1e-2  # [1e-2] ISG56 gene inactivation
  #
  A_isg54_g_stat1_2   3e-7  # [3e-7] ISG54 gene activation by STAT1-STAT2
  A_isg54_g_stat2_2   3e-7  # [3e-7] ISG54 gene activation by STAT1-STAT2
  A_isg54_g_0         1e-4  # [1e-4] ISG54 gene activation by other TFs
  D_isg54_g           1e-2  # [1e-2] ISG54 gene inactivation
  # 
  A_irf1_g_stat1_2    3e-7  # [3e-7] IRF1 gene activation by STAT1-STAT2
  A_irf1_g_stat2_2    3e-7  # [3e-7] IRF1 gene activation by STAT1-STAT2
  A_irf1_g_0          3e-4  # [3e-4] IRF1 gene activation by other TFs
  D_irf1_g            1e-2  # [1e-2] IRF1 gene inactivation
  #
  A_irf5_g_stat1_2    4e-7  # [4e-7] IRF5 gene activation by STAT1-STAT2
  A_irf5_g_stat2_2    4e-7  # [4e-7] IRF5 gene activation by STAT1-STAT2
  D_irf5_g            1e-2  # [1e-2] IRF5 gene inactivation
  #
  A_isg15_g_stat1_2   4e-7  # [4e-7] ISG15 gene activation by STAT1-STAT2
  A_isg15_g_stat2_2   4e-7  # [4e-7] ISG15 gene activation by STAT1-STAT2
  D_isg15_g           1e-2  # [1e-2] ISG15 gene inactivation
   

  ## ::: mRNA Transcription :::::::::::::::::::::::::::::::::::::::::::::::::::
  #
  T_pkr         15e-3  # [1.5e-2] PKR mRNA transcription active
  T_oas1a        5e-3  # [5e-3] OAS1A mRNA transcription actiev
  T_irf7         3e-2  # [3e-2] IRF7  mRNA transcription active
  T_stat1        4e-2  # [4e-2] STAT1 mRNA transcription active
  T_stat2        4e-2  # [4e-2] STAT2 mRNA transcription active
  T_rig          1e-2  # [1e-2] RIG   mRNA transcription active
  T_socs1        3e-3  # [3e-3] SOCS1 mRNA transcription active
  T_tnf          3e-2  # [3e-2] TNF   mRNA transcription active
  T_il6          2e-2  # [2e-2] IL-6  mRNA transcription active
  T_rantes       4e-3  # [4e-3] RANTES mRNA transcription active
  T_ccl2         2e-2  # [2e-2] CCL2  mRNA transcription active
  T_isg54        3e-2  # [3e-2] ISG56 mRNA transcription active
  T_isg56        3e-2  # [3e-2] ISG54 mRNA transcription active
  T_irf1         5e-2  # [5e-2] IRF1  mRNA transcription active
  T_irf5         2e-3  # [2e-3] IRF5  mRNA transcription active
  T_isg15        4e-2  # [4e-2] ISG15 mRNA transcription active
 
  
  ## ::: mRNA degradation (Loss; default rate: 1e-4) ::::::::::::::::::::::::::
  #
  L_pkr_mRNA     1e-4  # [1e-4] PKR   mRNA degradation (Loss)
  L_oas1a_mRNA   1e-4  # [1e-4] OAS1A mRNA degradation (Loss)
  L_irf7_mRNA    1e-4  # [1e-4] IRF7  mRNA degradation (Loss)
  L_stat1_mRNA   1e-4  # [1e-4] STAT1 mRNA degradation (Loss)
  L_stat2_mRNA   1e-4  # [1e-4] STAT2 mRNA degradation (Loss)
  L_rig_mRNA     1e-4  # [1e-4] RIG   mRNA degradation (Loss)
  L_socs1_mRNA   1e-4  # [1e-4] SOCS1 mRNA degradation (Loss)
  L_tnf_mRNA     1e-3  # [1e-3] TNF   mRNA degradation (Loss)
  L_il6_mRNA     5e-4  # [5e-4] IL6   mRNA degradation (Loss)
  L_rantes_mRNA  1e-4  # [1e-4] RANTES mRNA degradation (Loss)
  L_ccl2_mRNA    1e-4  # [1e-4] CCL2  mRNA degradation (Loss)
  L_isg54_mRNA   1e-4  # [1e-4] ISG56 mRNA degradation (Loss)
  L_isg56_mRNA   1e-4  # [1e-4] ISG54 mRNA degradation (Loss)
  L_irf1_mRNA    2e-4  # [2e-4] IRF1  mRNA degradation (Loss)
  L_irf5_mRNA    1e-4  # [1e-4] IRF5  mRNA degradation (Loss)
  L_isg15_mRNA   1e-4  # [1e-4] ISG15 mRNA degradation (Loss)


  ## ::: Protein Synthesis ::::::::::::::::::::::::::::::::::::::::::::::::::::
  #
  S_pkr          3e-2  # [3e-2] PKR   protein Synthesis
  S_oas1a        3e-2  # [3e-2] OAS1A protein Synthesis
  S_rig          1e-1  # [1e-1] RIG   protein Synthesis
  S_stat1        1e-2  # [1e-2] STAT1 protein Synthesis (very stable protein)
  S_stat2        1e-2  # [1e-2] STAT2 protein Synthesis
  S_socs1        3e-2  # [3e-2] SOCS1 protein Synthesis
  S_tlr4         2e-2  # [2e-2] TLR4  protein Synthesis (note: mRNA step is omitted)
 
  
  ## ::: Protein degradation (Loss) :::::::::::::::::::::::::::::::::::::::::::
  #
  L_pkr          1e-5  # [1e-5] PKR protein degradation (Loss);
  #                    #          PLOS Pathogens 5(2):e1000311: L_pkr ~= 4e-6
  #                   
  L_pkr_active   3e-5  # [3e-5] active PKR protein degradation (Loss) 
  #                   
  L_oas1a        1e-5  # [1e-5] OAS1A protein degradation (Loss)
  L_oas1a_active 3e-5  # [3e-5] active OAS1A protein degradation (Loss)
  #                   
  L_stat         3e-6  # [3e-6] STAT1/2 protein degradation (Loss);
  #                    #          Oncogene (2001) 20:7326: L_stat < 8e-6
  #                   
  L_stat_p       1e-4  # [1e-4] STAT1/2_p protein degradation (Loss)
  #                    
  L_rig_inactive 3e-5  # [3e-5] RIG protein degradation (Loss)
  L_rig_active   3e-4  # [3e-4] active receptor RIG_MAVS degradation (Loss)
  #                   
  L_ifnb_ext     2e-5  # [2e-5] extracellular IFNb protein degradation (Loss)
  L_socs1        1e-5  # [1e-5] SoCS1 protein degradation (Loss)
  L_tlr4         1e-5  # [1e-5] TLR4 free protein degradation (Loss)

end parameters 


begin molecule types

  ## ::: Receptors ::::::::::::::::::::::::::::::::::::::::::::::::::::::::::::
  #
  LPS(TLR4)             #
  TLR4(LPS)             # TLR4 detects LPS
  #
  PolyIC(RIG)           # poly(I:C)
  Liposome(loc~ext~cyt) # liposomes can be extracellular or cytoplasmic
  Liposome_cyt_n()      # number of liposomes that entered the cell
  #
  RIG(MAVS,PolyIC)      # RIG can bind MAVS and then cytoplasmic poly(I:C)
  MAVS(RIG,TRAF3,TBK1)  #
  TRAF3(MAVS)           #
  #
  IFNAR(IFNb,Socs1)     # The SH2 domain of SOCS1 binds directly to tyrosine-phosphorylated JAKs,
                        #   resulting in direct inhibition of JAK activity; here, we assume that
                        #   SOCS1 binds directly to the receptor inhibiting its activity

  ## ::: NF-kB pathway ::::::::::::::::::::::::::::::::::::::::::::::::::::::::
  #
  TAK1(st~i~a)                        # TAK1 can be inactive or active (activators: LPS_TLR4, polyIC_RIGMAVS, also basal activation)
  IKK(st~n~a~i~ii)                    # IKK can be either neutral, active, inactive, inactive intermediate
  IkBa(NFkB,loc~nuc~cyt,Ser32_36~0~p) # nuclear/cytoplasmic, unphosphorylated/phosphorylated IkBa
  A20()                               # cytoplasmic A20
  NFkB(IkBa,loc~nuc~cyt)              # nuclear/cytoplasmic NFkB

  ## ::: IRF pathway proteins :::::::::::::::::::::::::::::::::::::::::::::::::
  #
  TBK1(Ser172~0~p,MAVS)               # TBK1 can be activated by polyIC_RIGMAVS. there is also basal activation
  IRF3(IRF3,loc~nuc~cyt,Ser396~0~p)   # IRF3 can be phosphorylated by TBK1, dimerize with other IRF3, and localize to nucleus
  IFNb(IFNAR,loc~ext~cyt)             # IFNb can bind to IFNb receptor
  STAT1(STAT2,loc~nuc~cyt,Tyr701~0~p) # STAT1 can be phosphorylated by IFNb_IFNAR, dimerize with STAT2, and localize to nucleus
  STAT2(STAT1,loc~nuc~cyt,Tyr690~0~p) # STAT1 can be phosphorylated by IFNb_IFNAR, dimerize with STAT2, and localize to nucleus
  PKR(st~i~a)                         # PKR can be activated by poly(I:C)
  OAS1A(st~i~a)                       # OAS1A can be activated by poly(I:C)
  SOCS1(IFNAR)                        # SOCS1 can bind JAK, here IFNAR


  ## ::: Genes ::::::::::::::::::::::::::::::::::::::::::::::::::::::::::::::::
  #
  G_IkBa(NFkB~0~1)                         # state of IkBa gene,  discrete random variable
  G_A20(NFkB~0~1)                          # state of A20 gene,   discrete random variable
  G_RIG(st~0~STAT1_2~STAT2_2)              # state of RIG gene,   discrete random variable
  G_PKR(st~0~STAT1_2~STAT2_2)              # state of PKR gene,   discrete random variable
  G_OAS1A(st~0~STAT1_2~STAT2_2)            # state of OAS1A gene, discrete random variable
  G_IFNb(NFkB~0~1,IRF3~0~1)                # state of IFNb gene,  discrete random variable
  G_STAT1(st~0~STAT1_2~STAT2_2~other)      # state of STAT1 gene, discrete random variable
  G_STAT2(st~0~STAT1_2~STAT2_2~other)      # state of STAT2 gene, discrete random variable
  #                                                          
  G_IRF7(st~0~STAT1_2~STAT2_2)             # state of IRF7 gene,  discrete random variable
  G_SOCS1(st~0~STAT1_2~STAT2_2)            # state of SOCS1 gene, discrete random variable
  G_TNF(NFkB~0~1~2~3~4)                    # state of TNF gene,   discrete random variable
  G_IL6(NFkB~0~1~2~3~4)                    # state of IL6 gene,   discrete random variable
  G_RANTES(IRF3~0~1)                       # state of RANTES gene,discrete random variable
  G_CCL2(NFkB~0~1~2,st~0~STAT1_2~STAT2_2)  # state of CCL2 gene,  discrete random variable
  G_ISG56(st~0~STAT1_2~STAT2_2)            # state of ISG56 gene, discrete random variable
  G_ISG54(st~0~STAT1_2~STAT2_2~other)      # state of ISG54 gene, discrete random variable
  G_IRF1(st~0~STAT1_2~STAT2_2~other)       # state of IRF1 gene,  discrete random variable
  G_IRF5(st~0~STAT1_2~STAT2_2)             # state of IRF5 gene,  discrete random variable
  G_ISG15(st~0~STAT1_2~STAT2_2)            # state of ISG15 gene, discrete random variable


  ## ::: mRNAs ::::::::::::::::::::::::::::::::::::::::::::::::::::::::::::::::
  #
  IkBa_mRNA()    # IkBa  gene transcript
  A20_mRNA()     # A20   gene transcript
  RIG_mRNA()     # RIG   gene transcript
  PKR_mRNA()     # PKR   gene transcript
  OAS1A_mRNA()   # OAS1A gene transcript
  IFNb_mRNA()    # IFNb  gene transcript
  STAT1_mRNA()   # STAT1 gene transcript
  STAT2_mRNA()   # STAT2 gene transcript
  SOCS1_mRNA()   # SOCS1 gene transcript
  #
  IRF7_mRNA()    # IRF7  gene transcript
  TNF_mRNA()     # TNF   gene transcript
  IL6_mRNA()     # IL6   gene transcript
  RANTES_mRNA()  # RANTES gene transcript
  CCL2_mRNA()    # CCL2  gene transcript
  ISG56_mRNA()   # ISG56 gene transcript
  ISG54_mRNA()   # ISG54 gene transcript
  IRF1_mRNA()    # IRF1  gene transcript
  IRF5_mRNA()    # IRF5  gene transcript
  ISG15_mRNA()   # ISG15 gene transcript

end molecule types


begin seed species 
 
  ## Receptors
  #
  LPS(TLR4)             0
  TLR4(LPS)             0
  PolyIC(RIG)           0
  Liposome(loc~ext)     0
  Liposome_cyt_n()      0
  RIG(MAVS,PolyIC)      0
  TRAF3(MAVS)           traf3_n
  MAVS(RIG,TRAF3,TBK1)  mavs_n
  IFNAR(IFNb,Socs1)     ifnar_n

  ## NF-kB pathway
  #
  NFkB(loc~cyt,IkBa!0).IkBa(loc~cyt,Ser32_36~0,NFkB!0)  NFkB_n
  TAK1(st~i)            tak1_n
  IKK(st~n)             ikk_n
  A20()                 0

  ## IRF pathway
  #
  TBK1(Ser172~0,MAVS)                    tbk1_n
  IRF3(IRF3,loc~cyt,Ser396~0)            irf3_n
  IFNb(IFNAR,loc~cyt)                    0
  STAT1(STAT2,loc~cyt,Tyr701~0)          0
  STAT2(STAT1,loc~cyt,Tyr690~0)      30000
  STAT1(STAT2!1,loc~nuc,Tyr701~p).STAT2(STAT1!1,loc~nuc,Tyr690~p)  0
  SOCS1(IFNAR)                           0
  PKR(st~i)                              0
  OAS1A(st~i)                            0
  
  ## Genes
  #
  G_IkBa(NFkB~0)        2
  G_A20(NFkB~0)         2
  G_RIG(st~0)           2
  G_PKR(st~0)           2
  G_OAS1A(st~0)         2
  G_IFNb(NFkB~0,IRF3~0) 2
  G_STAT1(st~0)         2  # for STAT1 KO: 0
  G_STAT2(st~0)         2
  G_SOCS1(st~0)         2
  #
  G_IRF7(st~0)          2
  G_TNF(NFkB~0)         2
  G_IL6(NFkB~0)         2
  G_RANTES(IRF3~0)      2
  G_CCL2(NFkB~0,st~0)   2
  G_ISG56(st~0)         2
  G_ISG54(st~0)         2
  G_IRF1(st~0)          2
  G_IRF5(st~0)          2
  G_ISG15(st~0)         2
  
  ## mRNAs
  #
  IkBa_mRNA()           0
  A20_mRNA()            0
  RIG_mRNA()            0
  PKR_mRNA()            0
  OAS1A_mRNA()          0
  IFNb_mRNA()           0
  STAT1_mRNA()          0
  STAT2_mRNA()          0
  SOCS1_mRNA()          0
  #
  IRF7_mRNA()           0
  TNF_mRNA()            0
  IL6_mRNA()            0
  RANTES_mRNA()         0
  CCL2_mRNA()           0
  ISG56_mRNA()          0
  ISG54_mRNA()          0
  IRF1_mRNA()           0
  IRF5_mRNA()           0
  ISG15_mRNA()          0
  
end seed species


begin observables

  Species    TLR4_LPS         TLR4(LPS!+)
 #Species    tlr4_free        TLR4(LPS)
  Species    polyIC_cyt       PolyIC(RIG) 
  Species    polyIC_RIG_I     PolyIC(RIG!+)
 #Species    liposomes_ext    Liposome(loc~ext)
 #Species    liposomes_cyt       Liposome(loc~cyt)
  Species    liposomes_cyt_count Liposome_cyt_n()
  Species    RIG_I_free          RIG(MAVS,PolyIC)
 #Species    rigmavs_free     RIG(MAVS!+,PolyIC)
  Species    RIG_I_total      RIG(MAVS!?,PolyIC!?)
  Species    RIG_I_MAVS_polyIC            RIG(MAVS!1,PolyIC!+).MAVS(RIG!1,TRAF3,TBK1)
  Species    RIG_I_MAVS_polyIC_TRAF3      RIG(MAVS!1,PolyIC!+).MAVS(RIG!1,TRAF3!+,TBK1)
  Species    RIG_I_MAVS_polyIC_TRAF3_TBK1 RIG(MAVS!1,PolyIC!+).MAVS(RIG!1,TRAF3!+,TBK1!+)
  Species    TRAF3_total      TRAF3(MAVS!?)
 #Species    mavs_total       MAVS(RIG!?)
  Species    IFNAR_active     IFNAR(IFNb!+,Socs1) 
  Species    IFNAR_SOCS1      IFNAR(Socs1!+)
  Species    IFNAR_total      IFNAR()
  Species    IFNAR_IFNb_SOCS1 IFNAR(IFNb!+,Socs1!+)
  
  ## NF-kB pathway
  #
  Species    TAK1_active         TAK1(st~a)
  Species    p_IKK               IKK(st~a)
  Species    IkBa_nuc            IkBa(NFkB,loc~nuc,Ser32_36~0)
  Species    p_IkBa_Ser32_36_cyt IkBa(NFkB,loc~cyt,Ser32_36~p)
  Species    IkBa_total          IkBa(NFkB,loc~cyt,Ser32_36~p),IkBa(NFkB,loc~nuc,Ser32_36~0),\
                                   IkBa(NFkB,loc~nuc,Ser32_36~p),IkBa(NFkB,loc~cyt,Ser32_36~0),\
                                   IkBa(NFkB!+,loc~cyt,Ser32_36~p),IkBa(NFkB!+,loc~nuc,Ser32_36~0),\
                                   IkBa(NFkB!+,loc~nuc,Ser32_36~p),IkBa(NFkB!+,loc~cyt,Ser32_36~0)   
  Species    NFkB_nuc_free       NFkB(loc~nuc,IkBa)
  Species    NFkB_nuc_total      NFkB(loc~nuc)  
  Species    NFkB_cyt_free       NFkB(loc~cyt,IkBa)
  Species    NFkB_cyt_total      NFkB(loc~cyt)  
  
  Species    A20                 A20()
  
  ## IRF pathway
  #
  Species    TBK1_free               TBK1(Ser172~0,MAVS)
  Species    p_TBK1_Ser172_free      TBK1(Ser172~p,MAVS)
  Molecules  p_TBK1_Ser172_total     TBK1(Ser172~p)
  
  Species    IRF3_cyt_free           IRF3(IRF3,loc~cyt,Ser396~0)
  Species    IRF3_nuc_free           IRF3(IRF3,loc~nuc,Ser396~0)
  Species    p_IRF3_Ser396_cyt_free  IRF3(IRF3,loc~cyt,Ser396~p)
  Molecules  p_IRF3_Ser396_cyt_total IRF3(loc~cyt,Ser396~p)
  Species    p_IRF3_Ser396_nuc_free  IRF3(IRF3,loc~nuc,Ser396~p)
  Molecules  p_IRF3_Ser396_nuc_total IRF3(loc~nuc,Ser396~p)
  Molecules  p_IRF3_Ser396_total     IRF3(Ser396~p)
  Molecules  IRF3_dimer_cyt          IRF3(IRF3!1,loc~cyt,Ser396~p).IRF3(IRF3!1,loc~cyt,Ser396~p)
  Molecules  IRF3_dimer_nuc          IRF3(IRF3!1,loc~nuc,Ser396~p).IRF3(IRF3!1,loc~nuc,Ser396~p)
  Molecules  IRF3_total              IRF3(IRF3!?,loc~nuc,Ser396~p),IRF3(IRF3!?,loc~cyt,Ser396~p),\
                                       IRF3(IRF3!?,loc~nuc,Ser396~0),IRF3(IRF3!?,loc~cyt,Ser396~0)
  
  Species    IFNb_cyt         IFNb(IFNAR,loc~cyt)
  Species    IFNb_ext         IFNb(IFNAR,loc~ext)
  
  Species    STAT1_cyt        STAT1(STAT2,loc~cyt,Tyr701~0)
  Molecules  STAT1_total      STAT1()  
  Molecules  STAT2_total      STAT2()
  Molecules  p_STAT1_Tyr701   STAT1(Tyr701~p)   
 #Species    STAT1_nuc        STAT1(STAT2,loc~nuc,Tyr701~0)
 #Species    p_STAT1_Tyr701_c STAT1(STAT2,loc~cyt,Tyr701~p)
 #Molecules  STAT_dimers_cyt  STAT1(STAT2!1,loc~cyt,Tyr701~p).STAT2(STAT1!1,loc~cyt,Tyr690~p)
  Molecules  STAT1_STAT2_nuc  STAT1(STAT2!1,loc~nuc,Tyr701~p).STAT2(STAT1!1,loc~nuc,Tyr690~p)
  Molecules  STAT2_STAT2_nuc  STAT2(STAT1!1,loc~nuc,Tyr690~p).STAT2(STAT1!1,loc~nuc,Tyr690~p)
  Species    SOCS1_total      SOCS1()
  Species    STAT2_cyt        STAT2(STAT1,loc~cyt,Tyr690~0)
 #Species    STAT2_nuc        STAT2(STAT1,loc~nuc,Tyr690o~0)
 #Species    p_STAT2_Tyr690_cyt  STAT2(STAT1,loc~cyt,Tyr690~p)
 
  Molecules  PKR_total        PKR()
  Species    PKR_inactive     PKR(st~i)
  Species    p_PKR_Thr451     PKR(st~a)
  Molecules  OAS1A_total      OAS1A()
  Species    OAS1A_inactive   OAS1A(st~i)
  Species    p_OAS1A          OAS1A(st~a)

  ## Genes
  #
  Species    IkBa_gene        G_IkBa(NFkB~1)
  Species    A20_gene         G_A20(NFkB~1)
  Species    RIG_I_gene       G_RIG(st~STAT1_2),G_RIG(st~STAT2_2)
  Species    PKR_gene         G_PKR(st~STAT1_2),G_PKR(st~STAT2_2)
  Species    OAS1A_gene       G_OAS1A(st~STAT1_2),G_OAS1A(st~STAT2_2)
  Species    IFNb_gene_NFkB   G_IFNb(NFkB~1,IRF3~0)
  Species    IFNb_gene_NFkB_IRF3  G_IFNb(NFkB~1,IRF3~1)
  Species    IRF7_gene        G_IRF7(st~STAT1_2),G_IRF7(st~STAT2_2)
  Species    STAT1_gene       G_STAT1(st~STAT1_2),G_STAT1(st~STAT2_2),G_STAT1(st~other)
  Species    STAT2_gene       G_STAT2(st~STAT1_2),G_STAT2(st~STAT2_2),G_STAT2(st~other)
  Species    SOCS1_gene       G_SOCS1(st~STAT1_2),G_SOCS1(st~STAT2_2)
  #
  Species    TNFa_gene        G_TNF(NFkB~4)
  Species    IL6_gene         G_IL6(NFkB~4)
  Species    RANTES_gene      G_RANTES(IRF3~1)
  Species    CCL2_gene        G_CCL2(st~STAT1_2),G_CCL2(st~STAT2_2),G_CCL2(NFkB~2,st~0)
  Species    ISG56_gene       G_ISG56(st~STAT1_2),G_ISG56(st~STAT2_2)
  Species    ISG54_gene       G_ISG54(st~STAT1_2),G_ISG54(st~STAT2_2),G_ISG54(st~other)
  Species    IRF1_gene        G_IRF1(st~STAT1_2),G_IRF1(st~STAT2_2),G_IRF1(st~other)
  Species    IRF5_gene        G_IRF5(st~STAT1_2),G_IRF5(st~STAT2_2)
  Species    ISG15_gene       G_ISG15(st~STAT1_2),G_ISG15(st~STAT2_2) 

  ## mRNAs
  #
  Species    IkBa_mRNA        IkBa_mRNA()
  Species    A20_mRNA         A20_mRNA()
  Species    RIG_mRNA         RIG_mRNA()
  Species    PKR_mRNA         PKR_mRNA()
  Species    OAS1A_mRNA       OAS1A_mRNA()
  Species    IFNb_mRNA        IFNb_mRNA()
  Species    IRF7_mRNA        IRF7_mRNA()
  Species    STAT1_mRNA       STAT1_mRNA()
  Species    STAT2_mRNA       STAT2_mRNA()
  Species    SOCS1_mRNA       SOCS1_mRNA()
  #        
  Species    TNFa_mRNA        TNF_mRNA()
  Species    IL6_mRNA         IL6_mRNA()
  Species    RANTES_mRNA      RANTES_mRNA()
  Species    CCL2_mRNA        CCL2_mRNA()
  Species    ISG56_mRNA       ISG56_mRNA()
  Species    ISG54_mRNA       ISG54_mRNA()
  Species    IRF1_mRNA        IRF1_mRNA()
  Species    IRF5_mRNA        IRF5_mRNA()
  Species    ISG15_mRNA       ISG15_mRNA()
  
end observables
 


begin functions
 
  k_IKKactivation()    =  A_ikk*TAK1_active*TAK1_active
  k_IKKinactivation()  = (D_ikk_1)/(D_ikk_2)*(D_ikk_2+A20)
  k_transl_inhib()     =  M_pkr/(M_pkr+p_PKR_Thr451)
  k_mrna_degrad_incr() = (M_oas1a+p_OAS1A)/M_oas1a
  k_STATactivation()   =  A_stat*M_ifnb*IFNAR_active/(M_ifnb+STAT1_cyt+STAT2_cyt)

end functions
 


begin reaction rules 

  ## ::: poly(I:C) import to the cytoplasm :::::::::::::::::::::::::::::::::::::
  
  # liposome import into the cell cytoplasm (Liposome_cyt_n() counts liposomes entering cell)
  Liposome(loc~ext) -> \
  Liposome(loc~cyt) + Liposome_cyt_n()  V_liposome
   
  # liposome releases poly(I:C) in the cell cytoplasm
  Liposome(loc~cyt) -> \
  Liposome(loc~cyt) + PolyIC(RIG)       V_polyIC
  
  # liposome degradation out of the cell
  Liposome(loc~ext) -> 0                L_liposome_ext
  
  # liposome degradation rate in the cell
  Liposome(loc~cyt) -> 0                L_liposome_cyt
  
  # degradation (removal) of free poly(I:C) in the cell
  PolyIC(RIG) -> 0                      L_polyIC
  

  ## ::: Activation of receptors ::::::::::::::::::::::::::::::::::::::::::::::
  
  # LPS-TLR4 binding and dissociation
  LPS(TLR4) + TLR4(LPS)   <-> \
  LPS(TLR4!1).TLR4(LPS!1)                   B_lps, U_lps
  
  # LPS-TLR4 degradation
  LPS(TLR4!1).TLR4(LPS!1) -> 0              L_tlr4_lps
  
  # RIG-MAVS complex formation and dissociation 
  RIG(MAVS,PolyIC) + MAVS(RIG,TRAF3,TBK1)   <->\
  RIG(MAVS!1,PolyIC).MAVS(RIG!1,TRAF3,TBK1) B_rig_mavs, U_rig_mavs
  
  # poly(I:C)-RIG-MAVS binding and dissociation
  PolyIC(RIG) + RIG(MAVS!1,PolyIC).MAVS(RIG!1,TRAF3,TBK1) <->\
  PolyIC(RIG!2).RIG(MAVS!1,PolyIC!2).MAVS(RIG!1,TRAF3,TBK1)  B_polyIC, U_polyIC
  
  # IFNb export
  IFNb(IFNAR,loc~cyt) -> IFNb(IFNAR,loc~ext) C_ifnb
  
  # IFNb binding (autocrine activation)
  IFNAR(IFNb) + IFNb(IFNAR,loc~cyt)   ->\
  IFNAR(IFNb!1).IFNb(IFNAR!1,loc~ext)       B_ifnb_cyt
  
  # IFNb binding and unbinding (paracrine activation)
  IFNAR(IFNb) + IFNb(IFNAR,loc~ext)   <->\
  IFNAR(IFNb!1).IFNb(IFNAR!1,loc~ext)       B_ifnb_ext, U_ifnb
  
  # SOCS1 binds to IFNAR(IFNb!1).IFNb(IFNAR!1,loc~ext)
  IFNAR(IFNb!+,Socs1) + SOCS1(IFNAR)  ->\
  IFNAR(IFNb!+,Socs1!1).SOCS1(IFNAR!1)      B_socs1
  
  # SOCS1 dissociates from IFNAR  
  IFNAR(Socs1!1).SOCS1(IFNAR!1) ->\
  IFNAR(Socs1) + SOCS1(IFNAR)               U_socs1
  

  ## ::: Signal transduction ::::::::::::::::::::::::::::::::::::::::::::::::::
  
  # TBK1 phosphorylation by TLR4-LPS
  LPS(TLR4!1).TLR4(LPS!1) + TBK1(MAVS,Ser172~0)  ->\
  LPS(TLR4!1).TLR4(LPS!1) + TBK1(MAVS,Ser172~p)     A_tbk1_tlr4
  
  # TAK1 activation by TLR4
  TLR4(LPS!+) + TAK1(st~i)  ->\
  TLR4(LPS!+) + TAK1(st~a)                          A_tak1_tlr4
  
  # TAK1 basal activation
  TAK1(st~i) -> TAK1(st~a)                          A_tak1_0
  
  # TRAF3 binding and unbinding from poly(I:C)-RIG-MAVS-TRAF3 complex
  PolyIC(RIG!1).RIG(MAVS!3,PolyIC!1).MAVS(RIG!3,TRAF3,TBK1) + TRAF3(MAVS)    <->\
  PolyIC(RIG!1).RIG(MAVS!3,PolyIC!1).MAVS(RIG!3,TRAF3!2,TBK1).TRAF3(MAVS!2)  B_mavs_traf, U_mavs_traf
  
  # inactive TBK1 binding to poly(I:C)-RIG-MAVS-TRAF3 complex
  TBK1(MAVS,Ser172~0) + MAVS(RIG!+,TRAF3!+,TBK1)    ->\
  TBK1(MAVS!1,Ser172~p).MAVS(RIG!+,TRAF3!+,TBK1!1)  B_mavs_tbk1
  
  # active TBK1 binding to poly(I:C)-RIG-MAVS-TRAF3 complex and unbinding
  TBK1(MAVS,Ser172~p) + MAVS(RIG!+,TRAF3!+,TBK1)    <->\
  TBK1(MAVS!1,Ser172~p).MAVS(RIG!+,TRAF3!+,TBK1!1)  B_mavs_tbk1, U_mavs_tbk1
  
  # TBK1 inactivation
  TBK1(MAVS,Ser172~p) -> TBK1(MAVS,Ser172~0)        D_tbk1
  
  # poly(I:C) and TRAF3 unbinding from poly(I:C)-RIG-MAVS-TRAF3 complex
  PolyIC(RIG!1).RIG(MAVS!3,PolyIC!1).MAVS(RIG!3,TRAF3!2,TBK1).TRAF3(MAVS!2)  ->\
  PolyIC(RIG) + RIG(MAVS!3,PolyIC).MAVS(RIG!3,TRAF3,TBK1)  +  TRAF3(MAVS)    U_polyIC 
  
  # polyIC, TRAF3, and TBK1 unbinding from poly(I:C)-RIG-MAVS-TRAF3-TBK1 complex 
  PolyIC(RIG!1).RIG(MAVS!4,PolyIC!1).MAVS(RIG!4,TRAF3!2,TBK1!3).TRAF3(MAVS!2).TBK1(MAVS!3)  ->\
  PolyIC(RIG) + RIG(MAVS!3,PolyIC).MAVS(RIG!3,TRAF3,TBK1)   +   TRAF3(MAVS) + TBK1(MAVS)    U_polyIC
  
  # TBK1 deactivation by A20
  A20() + TBK1(MAVS!1,Ser172~p).RIG(MAVS!2,PolyIC!+).MAVS(RIG!2,TRAF3!+,TBK1!1)  ->\
  A20() + TBK1(MAVS,Ser172~p) + RIG(MAVS!2,PolyIC!+).MAVS(RIG!2,TRAF3!+,TBK1)    U_mavs_tbk1_a20
  
  # TAK1 activation by RIG-MAVS
  RIG(MAVS!1,PolyIC!+).MAVS(RIG!1,TRAF3!?,TBK1!?) + TAK1(st~i)  ->\
  RIG(MAVS!1,PolyIC!+).MAVS(RIG!1,TRAF3!?,TBK1!?) + TAK1(st~a)  A_tak1_mavs
  
  # TAK1 inactivation
  TAK1(st~a) -> TAK1(st~i)   D_tak1
  
  # IKK activation by TAK1
  IKK(st~n) -> IKK(st~a)     k_IKKactivation()
  
  # IKK inactivation enhanced by A20
  IKK(st~a) -> IKK(st~i)     k_IKKinactivation()
  
  # IKK transition to the neutral state
  IKK(st~i) -> IKK(st~ii)    D_ikk_3
  IKK(st~ii) -> IKK(st~n)    D_ikk_3
  
  # PKR activation by poly(I:C)
  PolyIC() + PKR(st~i)  ->\
  PolyIC() + PKR(st~a)       A_pkr
  
  # OAS1A activation by poly(I:C)
  PolyIC() + OAS1A(st~i)  ->\
  PolyIC() + OAS1A(st~a)     A_oas1a 
  

  ## ::: NFkB module (follows Pekalski_2013) ::::::::::::::::::::::::::::::::::
  
  # IkBa-NFkB binding in cytoplasm
  IkBa(NFkB,loc~cyt,Ser32_36~0) + NFkB(IkBa,loc~cyt)  ->\
  IkBa(NFkB!1,loc~cyt,Ser32_36~0).NFkB(IkBa!1,loc~cyt)  B_nfkb_ikba_cyt
  
  # IkBa-NFkB binding in nucleus
  IkBa(NFkB,loc~nuc,Ser32_36~0) + NFkB(IkBa,loc~nuc)  ->\
  IkBa(NFkB!1,loc~nuc,Ser32_36~0).NFkB(IkBa!1,loc~nuc)  B_nfkb_ikba_nuc
  
  # phosphorylation of free IkBa
  IKK(st~a) + IkBa(NFkB,loc~cyt,Ser32_36~0) ->\
  IKK(st~a) + IkBa(NFkB,loc~cyt,Ser32_36~p)             D_ikba_ikk
  
  # phosphorylation of IkBa bound to NFkB
  IKK(st~a) + IkBa(NFkB!+,loc~cyt,Ser32_36~0) ->\
  IKK(st~a) + IkBa(NFkB!+,loc~cyt,Ser32_36~p)           D_nfkb_ikba_ikk 
  
  # degradation (Loss) of phoshorylated ikba free 
  IkBa(NFkB,loc~cyt,Ser32_36~p) -> 0                    L_ikba_p
  
  # degradation (Loss) of phoshorylated ikba complexed with nfkb
  IkBa(NFkB!1,loc~cyt,Ser32_36~p).NFkB(IkBa!1,loc~cyt) ->\
                                  NFkB(IkBa,loc~cyt)    L_ikba_p
  
  # degradation (Loss) of non-phoshorylated IkBa free 
  IkBa(NFkB,loc~cyt,Ser32_36~0) -> 0                    L_ikba
  
  # degradation (Loss) of non-phoshorylated IkBa complexed with NFkB
  IkBa(NFkB!1,loc~cyt,Ser32_36~0).NFkB(IkBa!1,loc~cyt) ->\
                                  NFkB(IkBa,loc~cyt)    L_nfkb_ikba
  
  # degradation of A20
  A20() -> 0                                            L_a20
  
  # Import of NFkB from the cytoplasm to the nucleus
  NFkB(IkBa,loc~cyt) -> NFkB(IkBa,loc~nuc)              I_nfkb
  
  # Export of NFkB-IKBa complex from the nucleus to the cytoplasm
  IkBa(NFkB!1,loc~nuc,Ser32_36~0).NFkB(IkBa!1,loc~nuc) ->\
  IkBa(NFkB!1,loc~cyt,Ser32_36~0).NFkB(IkBa!1,loc~cyt)  E_nfkb_ikba
  
  # Import of IKBa from the cytoplasm to the nucleus and export
  IkBa(NFkB,loc~cyt,Ser32_36~0) <->\
  IkBa(NFkB,loc~nuc,Ser32_36~0)                         I_ikba, E_ikba
  
  # ... Gene regulation .............................................
  
  # IkBa gene activation by NFkB
  NFkB(IkBa,loc~nuc) + G_IkBa(NFkB~0)  -> \
                       G_IkBa(NFkB~1)                     A_ikba_g_nfkb
  
  # IkBa gene inactivation by IKBa
  G_IkBa(NFkB~1) + \
    IkBa(NFkB,loc~nuc,Ser32_36~0) ->\
  G_IkBa(NFkB~0) + \
    IkBa(NFkB!1,loc~nuc,Ser32_36~0).NFkB(IkBa!1,loc~nuc)  D_ikba_g_ikba
  
  # A20 gene activation by NF-kB
  NFkB(IkBa,loc~nuc) + G_A20(NFkB~0)  ->\
                       G_A20(NFkB~1)                      A_a20_g_nfkb
  
  #A20 gene inactivation by IKBa
  G_A20(NFkB~1) + \
    IkBa(NFkB,loc~nuc,Ser32_36~0) ->\
  G_A20(NFkB~0) + \
  IkBa(NFkB!1,loc~nuc,Ser32_36~0).NFkB(IkBa!1,loc~nuc)   D_a20_g_ikba
  
  # ... Gene transcription ..........................................
  
  # IkBa gene transcription 
  G_IkBa(NFkB~1) ->\
  G_IkBa(NFkB~1) + IkBa_mRNA()  T_ikba
  
  # A20 gene transcription 
  G_A20(NFkB~1) ->\
  G_A20(NFkB~1) + A20_mRNA()    T_a20
  
  # ... mRNA degradation (Loss) .....................................
  
  # IkBA degradation (Loss)
  IkBa_mRNA() -> 0              k_mrna_degrad_incr()*L_ikba_mRNA
  
  # A20 degradation (Loss)
  A20_mRNA() -> 0               k_mrna_degrad_incr()*L_a20_mRNA
  
  # ... protein Synthesis ...........................................
  #
  # IkBa protein Synthesis
  IkBa_mRNA() ->\
  IkBa_mRNA() + IkBa(NFkB,loc~cyt,Ser32_36~0)  k_transl_inhib()*S_ikba
  
  #A20 protein Synthesis
  A20_mRNA() ->\
  A20_mRNA() + A20()            k_transl_inhib()*S_a20
  

  ## ::: IRF3 pathway :::::::::::::::::::::::::::::::::::::::::::::::::::::::::
  
  # ... IRF3 activation, dimerization and translocation .............
  
  # IRF3 phosphorylation by active TBK1
  TBK1(MAVS!+,Ser172~p) + IRF3(IRF3,loc~cyt,Ser396~0) ->\
  TBK1(MAVS!+,Ser172~p) + IRF3(IRF3,loc~cyt,Ser396~p)          A_irf3_tbk1
  
  # IRF3 spontaneous phosphorylation
  IRF3(IRF3,loc~cyt,Ser396~0) ->\
  IRF3(IRF3,loc~cyt,Ser396~p)                                  A_irf3_0
  
  # IRF3 dephosphorylation (deactivation)
  IRF3(IRF3,Ser396~p) -> IRF3(IRF3,Ser396~0)                   D_irf3
  
  # phospho-IRF3 dimerization in cytoplasm
  IRF3(IRF3,loc~cyt,Ser396~p) + IRF3(IRF3,loc~cyt,Ser396~p)   ->\
  IRF3(IRF3!1,loc~cyt,Ser396~p).IRF3(IRF3!1,loc~cyt,Ser396~p)  B_irf3_irf3_cyt
  
  # phospho-IRF3 dimerization in nucleus
  IRF3(IRF3,loc~nuc,Ser396~p) + IRF3(IRF3,loc~nuc,Ser396~p)   ->\
  IRF3(IRF3!1,loc~nuc,Ser396~p).IRF3(IRF3!1,loc~nuc,Ser396~p)  B_irf3_irf3_nuc
  
  # IRF3-IRF3 unbinding
  IRF3(IRF3!1).IRF3(IRF3!1) ->\
  IRF3(IRF3) + IRF3(IRF3)                                      U_irf3_irf3
  
  # Import of phospho IRF_3 dimers to nucleus
  IRF3(IRF3!1,loc~cyt,Ser396~p).IRF3(IRF3!1,loc~cyt,Ser396~p) ->\
  IRF3(IRF3!1,loc~nuc,Ser396~p).IRF3(IRF3!1,loc~nuc,Ser396~p)  I_irf3_irf3
  
  # Export of IRF_3 monomers to cytoplasm
  IRF3(IRF3,loc~nuc,Ser396~0) ->\
  IRF3(IRF3,loc~cyt,Ser396~0)                                  E_irf3
  
  # ... IFNb gene regulation, transcription, translation and degradation 
  
  # NFkB binding to IFNb gene promoter
  NFkB(IkBa,loc~nuc) + G_IFNb(NFkB~0) ->\
                       G_IFNb(NFkB~1)                          A_ifnb_g_nfkb
  
  # NFkB unbinding from IFNb gene promoter by IKBa when IRF3 not bound
  G_IFNb(NFkB~1,IRF3~0) + \
    IkBa(NFkB,loc~nuc,Ser32_36~0) ->\
  G_IFNb(NFkB~0,IRF3~0) + \
    IkBa(NFkB!1,loc~nuc,Ser32_36~0).NFkB(IkBa!1,loc~nuc)       D_ifnb_g_nfkb_ikba
  
  # IFNb gene activation by IRF3
  IRF3(IRF3!1,loc~nuc,Ser396~p).IRF3(IRF3!1,loc~nuc,Ser396~p) +\
    G_IFNb(NFkB~1,IRF3~0)  ->\
    G_IFNb(NFkB~1,IRF3~1)                                      A_ifnb_g_nfkb_irf3
  
  # IFNb gene inactivation when both NFkB and IRF are bound
  G_IFNb(NFkB~1,IRF3~1) -> \
  G_IFNb(NFkB~0,IRF3~0) + NFkB(IkBa,loc~nuc) + \
    IRF3(IRF3!1,loc~nuc,Ser396~p).IRF3(IRF3!1,loc~nuc,Ser396~p) D_ifnb_g_nfkb_irf3
  
  # IFNb transcription from fully active gene
  G_IFNb(NFkB~1,IRF3~1) ->\
  G_IFNb(NFkB~1,IRF3~1) + IFNb_mRNA()                          T_ifnb
  
  # IFNb mRNA degradation
  IFNb_mRNA() -> 0                                             L_ifnb_mRNA
  
  # IFNb protein Synthesis
  IFNb_mRNA() ->\
  IFNb_mRNA() + IFNb(IFNAR,loc~cyt)                            S_ifnb
  

  ## ::: STAT pathway :::::::::::::::::::::::::::::::::::::::::::::::::::::::::
  
  # STAT1 phosphorylation
  STAT1(STAT2,loc~cyt,Tyr701~0) ->\
  STAT1(STAT2,loc~cyt,Tyr701~p)                                    k_STATactivation()
  
  # STAT1 dephosphorylation
  STAT1(STAT2,Tyr701~p) ->\
  STAT1(STAT2,Tyr701~0)                                            D_stat1
  
  # STAT2 phosphorylation
  STAT2(STAT1,loc~cyt,Tyr690~0) ->\
  STAT2(STAT1,loc~cyt,Tyr690~p)                                    k_STATactivation()
  
  # STAT2 dephosphorylation
  STAT2(STAT1,Tyr690~p) ->\
  STAT2(STAT1,Tyr690~0)                                            D_stat2
  
  # pSTAT heterodimerization in the cytoplasm 
  STAT1(STAT2,loc~cyt,Tyr701~p) + STAT2(STAT1,loc~cyt,Tyr690~p)  ->\
  STAT1(STAT2!1,loc~cyt,Tyr701~p).STAT2(STAT1!1,loc~cyt,Tyr690~p)  B_stat1_stat2_cyt
  
  # pSTAT heterodimerization in the nucleus 
  STAT1(STAT2,loc~nuc,Tyr701~p) + STAT2(STAT1,loc~nuc,Tyr690~p)  ->\
  STAT1(STAT2!1,loc~nuc,Tyr701~p).STAT2(STAT1!1,loc~nuc,Tyr690~p)  B_stat1_stat2_nuc
  
  # STAT1-STAT2 unbinding
  STAT1(STAT2!1).STAT2(STAT1!1) ->\
  STAT1(STAT2) + STAT2(STAT1)                                      U_stat1_stat2
  
  # Import of STAT heterodimers to the nucleus    
  STAT1(STAT2!1,loc~cyt,Tyr701~p).STAT2(STAT1!1,loc~cyt,Tyr690~p) ->\
  STAT1(STAT2!1,loc~nuc,Tyr701~p).STAT2(STAT1!1,loc~nuc,Tyr690~p)  I_stat
  
  # pSTAT2 homodimerization in the cytoplasm 
  STAT2(STAT1,loc~cyt,Tyr690~p) + STAT2(STAT1,loc~cyt,Tyr690~p) ->\
  STAT2(STAT1!1,loc~cyt,Tyr690~p).STAT2(STAT1!1,loc~cyt,Tyr690~p)  B_stat2_stat2_cyt
  
  # pSTAT2 homodimerization in the nucleus 
  STAT2(STAT1,loc~nuc,Tyr690~p) + STAT2(STAT1,loc~nuc,Tyr690~p)  ->\
  STAT2(STAT1!1,loc~nuc,Tyr690~p).STAT2(STAT1!1,loc~nuc,Tyr690~p)  B_stat2_stat2_nuc

  # STAT2-STAT2 unbinding
  STAT2(STAT1!1).STAT2(STAT1!1) ->\
  STAT2(STAT1) + STAT2(STAT1)                                      U_stat2_stat2
  
  # Import of STAT2 homodimers to nucleus
  STAT2(STAT1!1,loc~cyt,Tyr690~p).STAT2(STAT1!1,loc~cyt,Tyr690~p)  ->\
  STAT2(STAT1!1,loc~nuc,Tyr690~p).STAT2(STAT1!1,loc~nuc,Tyr690~p)  I_stat
  
  # Export of unphosphorylated STAT1 monomers to the cytoplasm
  STAT1(STAT2,loc~nuc,Tyr701~0) ->\
  STAT1(STAT2,loc~cyt,Tyr701~0)                                    E_stat1
  
  # Export of unphosphorylated STAT2 monomers to the cytoplasm
  STAT2(STAT1,loc~nuc,Tyr690~0) ->\
  STAT2(STAT1,loc~cyt,Tyr690~0)                                    E_stat2
  

  ## ::: Gene regulation ::::::::::::::::::::::::::::::::::::::::::::::::::::::
 
  # PKR gene activation by STAT1/2, and gene deactivation
  STAT1(STAT2!1,loc~nuc,Tyr701~p).STAT2(STAT1!1,loc~nuc,Tyr690~p) +\
       G_PKR(st~0)     \
  <->  G_PKR(st~STAT1_2)                    A_pkr_g_stat1_2, D_pkr_g
  
  # PKR gene activation by STAT2/2, and gene deactivation
  STAT2(STAT1!1,loc~nuc,Tyr690~p).STAT2(STAT1!1,loc~nuc,Tyr690~p) +\
       G_PKR(st~0)     \
  <->  G_PKR(st~STAT2_2)                    A_pkr_g_stat2_2, D_pkr_g
  
  # OAS1A gene activation by STAT1/2, and gene deactivation
  STAT1(STAT2!1,loc~nuc,Tyr701~p).STAT2(STAT1!1,loc~nuc,Tyr690~p) +\
      G_OAS1A(st~0)     \
  <-> G_OAS1A(st~STAT1_2)                   A_oas1a_g_stat1_2, D_oas1a_g
  
  # OAS1A gene activation by STAT2/2, and gene deactivation
  STAT2(STAT1!1,loc~nuc,Tyr690~p).STAT2(STAT1!1,loc~nuc,Tyr690~p) +\
       G_OAS1A(st~0)     \
  <->  G_OAS1A(st~STAT2_2)                  A_oas1a_g_stat2_2, D_oas1a_g
  
  # IRF7 gene activation by STAT1/2, and gene deactivation   
  STAT1(STAT2!1,loc~nuc,Tyr701~p).STAT2(STAT1!1,loc~nuc,Tyr690~p) +\
      G_IRF7(st~0)    \
  <-> G_IRF7(st~STAT1_2)                    A_irf7_g_stat1_2, D_irf7_g
  
  # IRF7 gene activation by STAT2/2, and gene deactivation
  STAT2(STAT1!1,loc~nuc,Tyr690~p).STAT2(STAT1!1,loc~nuc,Tyr690~p) +\
      G_IRF7(st~0)     \
  <-> G_IRF7(st~STAT2_2)                    A_irf7_g_stat2_2, D_irf7_g
        
  # STAT1 activation by other (non-STAT) transcription factors
  G_STAT1(st~0) <-> G_STAT1(st~other)       A_stat1_g_0, D_stat1_g
  
  # STAT1 gene activation by STAT1/2, and gene deactivation
  STAT1(STAT2!1,loc~nuc,Tyr701~p).STAT2(STAT1!1,loc~nuc,Tyr690~p) +\
      G_STAT1(st~0)     \
  <-> G_STAT1(st~STAT1_2)                   A_stat1_g_stat1_2, D_stat1_g
  
  # STAT1 gene activation by STAT2/2, and gene deactivation
  STAT2(STAT1!1,loc~nuc,Tyr690~p).STAT2(STAT1!1,loc~nuc,Tyr690~p) +\
      G_STAT1(st~0)     \
  <-> G_STAT1(st~STAT2_2)                   A_stat1_g_stat2_2, D_stat1_g
  
  # STAT2 activation by other (non-STAT) transcription factors
  G_STAT2(st~0) <-> G_STAT2(st~other)       A_stat2_g_0, D_stat2_g
  
  # STAT2 gene activation by STAT1/2, and gene deactivation
  STAT1(STAT2!1,loc~nuc,Tyr701~p).STAT2(STAT1!1,loc~nuc,Tyr690~p) +\
      G_STAT2(st~0)     \
  <-> G_STAT2(st~STAT1_2)                   A_stat2_g_stat1_2, D_stat2_g
  
  # STAT2 gene activation by STAT2/2, and gene deactivation
  STAT2(STAT1!1,loc~nuc,Tyr690~p).STAT2(STAT1!1,loc~nuc,Tyr690~p) +\
      G_STAT2(st~0)     \
  <-> G_STAT2(st~STAT2_2)                   A_stat2_g_stat2_2, D_stat2_g 
  
  # RIG-I gene activation by STAT1/2, and gene deactivation
  STAT1(STAT2!1,loc~nuc,Tyr701~p).STAT2(STAT1!1,loc~nuc,Tyr690~p) +\
      G_RIG(st~0)     \
  <-> G_RIG(st~STAT1_2)                     A_rig_g_stat1_2, D_rig_g
    
  # RIG-I gene activation by STAT2/2, and gene deactivation
  STAT2(STAT1!1,loc~nuc,Tyr690~p).STAT2(STAT1!1,loc~nuc,Tyr690~p) +\
      G_RIG(st~0)     \
  <-> G_RIG(st~STAT2_2)                     A_rig_g_stat2_2, D_rig_g
  
  # SOCS1 gene activation by STAT1/2 and gene deactivation
  STAT1(STAT2!1,loc~nuc,Tyr701~p).STAT2(STAT1!1,loc~nuc,Tyr690~p) +\
      G_SOCS1(st~0)     \
  <-> G_SOCS1(st~STAT1_2)                   A_socs1_g_stat1_2, D_socs1_g
  
  # SOCS1 gene activation by STAT2/2 and gene deactivation
  STAT2(STAT1!1,loc~nuc,Tyr690~p).STAT2(STAT1!1,loc~nuc,Tyr690~p) +\
      G_SOCS1(st~0)     \
  <-> G_SOCS1(st~STAT2_2)                   A_socs1_g_stat2_2, D_socs1_g
    
  # TNFa gene activation by NFkB (with cooperativity 4), and gene deactivation
  NFkB(IkBa,loc~nuc) + G_TNF(NFkB~0) <-> G_TNF(NFkB~1)   4*A_tnf_g_nfkb,   D_tnf_g
  NFkB(IkBa,loc~nuc) + G_TNF(NFkB~1) <-> G_TNF(NFkB~2)   3*A_tnf_g_nfkb, 2*D_tnf_g
  NFkB(IkBa,loc~nuc) + G_TNF(NFkB~2) <-> G_TNF(NFkB~3)   2*A_tnf_g_nfkb, 3*D_tnf_g
  NFkB(IkBa,loc~nuc) + G_TNF(NFkB~3) <-> G_TNF(NFkB~4)     A_tnf_g_nfkb, 4*D_tnf_g
  
  # IL-6 gene activation by NFkB (with cooperativity 4), and gene deactivation
  NFkB(IkBa,loc~nuc) + G_IL6(NFkB~0) <-> G_IL6(NFkB~1)   4*A_il6_g_nfkb,   D_il6_g
  NFkB(IkBa,loc~nuc) + G_IL6(NFkB~1) <-> G_IL6(NFkB~2)   3*A_il6_g_nfkb, 2*D_il6_g
  NFkB(IkBa,loc~nuc) + G_IL6(NFkB~2) <-> G_IL6(NFkB~3)   2*A_il6_g_nfkb, 3*D_il6_g
  NFkB(IkBa,loc~nuc) + G_IL6(NFkB~3) <-> G_IL6(NFkB~4)     A_il6_g_nfkb, 4*D_il6_g
  
  # RANTES gene activation by IRF3, and gene deactivation 
  IRF3(IRF3!1,loc~nuc,Ser396~p).IRF3(IRF3!1,loc~nuc,Ser396~p) +\
      G_RANTES(IRF3~0) \
  <-> G_RANTES(IRF3~1)                      A_rantes_g_irf3, D_rantes_g
    
  # ccl2 gene activation by NFkB (with cooperativity 2), and gene deactivation
  NFkB(IkBa,loc~nuc) + G_CCL2(NFkB~0) <-> G_CCL2(NFkB~1)   2*A_ccl2_g_nfkb,   D_ccl2_g
  NFkB(IkBa,loc~nuc) + G_CCL2(NFkB~1) <-> G_CCL2(NFkB~2)     A_ccl2_g_nfkb, 2*D_ccl2_g

  # ccl2 gene activation by STAT1/2 heterodimer, and gene deactivation
  STAT1(STAT2!1,loc~nuc,Tyr701~p).STAT2(STAT1!1,loc~nuc,Tyr690~p) +\
      G_CCL2(st~0)     \
  <-> G_CCL2(st~STAT1_2)                    A_ccl2_g_stat1_2, D_ccl2_g
  
  # ccl2 gene activation by STAT2/2 homodimer, and gene deactivation
  STAT2(STAT1!1,loc~nuc,Tyr690~p).STAT2(STAT1!1,loc~nuc,Tyr690~p) +\
      G_CCL2(st~0)     \
  <-> G_CCL2(st~STAT2_2)                    A_ccl2_g_stat2_2, D_ccl2_g     
      
  # isg56 gene activation by STAT1/2 heterodimer, and gene deactivation
  STAT1(STAT2!1,loc~nuc,Tyr701~p).STAT2(STAT1!1,loc~nuc,Tyr690~p) +\
      G_ISG56(st~0)     \
  <-> G_ISG56(st~STAT1_2)                   A_isg56_g_stat1_2, D_isg56_g
    
  # isg56 gene activation by STAT2/2 homodimer, and gene deactivation
  STAT2(STAT1!1,loc~nuc,Tyr690~p).STAT2(STAT1!1,loc~nuc,Tyr690~p) +\
      G_ISG56(st~0)     \
  <-> G_ISG56(st~STAT2_2)                   A_isg56_g_stat2_2, D_isg56_g
    
  # isg54 gene activation by other (non STAT) transcription factor
  G_ISG54(st~0) <-> G_ISG54(st~other)       A_isg54_g_0, D_isg54_g
  
  # isg54 gene activation by STAT1/2 heterodimer, and gene deactivation
  STAT1(STAT2!1,loc~nuc,Tyr701~p).STAT2(STAT1!1,loc~nuc,Tyr690~p) +\
      G_ISG54(st~0)     \
  <-> G_ISG54(st~STAT1_2)                   A_isg54_g_stat1_2, D_isg54_g
    
  # isg54 gene activation by STAT2/2 homodimer, and gene deactivation
  STAT2(STAT1!1,loc~nuc,Tyr690~p).STAT2(STAT1!1,loc~nuc,Tyr690~p) +\
      G_ISG54(st~0)     \
  <-> G_ISG54(st~STAT2_2)                   A_isg54_g_stat2_2, D_isg54_g
    

  # irf1 gene activation by other (non STAT) transcription factor
  G_IRF1(st~0) <-> G_IRF1(st~other)         A_irf1_g_0, D_irf1_g
  
  # irf1 gene activation by STAT1/2 heterodimer, and gene deactivation
  STAT1(STAT2!1,loc~nuc,Tyr701~p).STAT2(STAT1!1,loc~nuc,Tyr690~p) +\
      G_IRF1(st~0)     \
  <-> G_IRF1(st~STAT1_2)                    A_irf1_g_stat1_2, D_irf1_g
    
  # irf1 gene activation by STAT2/2 homodimer, and gene deactivation
  STAT2(STAT1!1,loc~nuc,Tyr690~p).STAT2(STAT1!1,loc~nuc,Tyr690~p) +\
      G_IRF1(st~0)     \
  <-> G_IRF1(st~STAT2_2)                    A_irf1_g_stat2_2, D_irf1_g
    
  # irf5 gene activation by STAT1/2 heterodimer, and gene deactivation
  STAT1(STAT2!1,loc~nuc,Tyr701~p).STAT2(STAT1!1,loc~nuc,Tyr690~p) +\
      G_IRF5(st~0)     \
  <-> G_IRF5(st~STAT1_2)                    A_irf5_g_stat1_2, D_irf5_g
    
  # irf5 gene activation by STAT2/2 homodimer, and gene deactivation
  STAT2(STAT1!1,loc~nuc,Tyr690~p).STAT2(STAT1!1,loc~nuc,Tyr690~p) +\
      G_IRF5(st~0)     \
  <-> G_IRF5(st~STAT2_2)                    A_irf5_g_stat2_2, D_irf5_g
    
  # isg15 gene activation by STAT1/2 heterodimer, and gene deactivation
  STAT1(STAT2!1,loc~nuc,Tyr701~p).STAT2(STAT1!1,loc~nuc,Tyr690~p) +\
      G_ISG15(st~0)     \
  <-> G_ISG15(st~STAT1_2)                   A_isg15_g_stat1_2, D_isg15_g
    
  # isg15 gene activation by STAT2/2 homodimer, and gene deactivation
  STAT2(STAT1!1,loc~nuc,Tyr690~p).STAT2(STAT1!1,loc~nuc,Tyr690~p) +\
      G_ISG15(st~0)     \
  <-> G_ISG15(st~STAT2_2)                   A_isg15_g_stat2_2, D_isg15_g
    
    
  ## ::: gene Transcription :::::::::::::::::::::::::::::::::::::::::::::::::::
  
  # PKR gene transcription 
  G_PKR(st~STAT1_2)   -> G_PKR(st~STAT1_2)   +   PKR_mRNA()   T_pkr
  G_PKR(st~STAT2_2)   -> G_PKR(st~STAT2_2)   +   PKR_mRNA()   T_pkr
  
  # OAS1A gene transcription
  G_OAS1A(st~STAT1_2) -> G_OAS1A(st~STAT1_2) + OAS1A_mRNA()   T_oas1a
  G_OAS1A(st~STAT2_2) -> G_OAS1A(st~STAT2_2) + OAS1A_mRNA()   T_oas1a
 
  # IRF7 gene transcription
  G_IRF7(st~STAT1_2) ->  G_IRF7(st~STAT1_2)  +  IRF7_mRNA()   T_irf7
  G_IRF7(st~STAT2_2) ->  G_IRF7(st~STAT2_2)  +  IRF7_mRNA()   T_irf7
  
  # STAT1 gene transcription
  G_STAT1(st~STAT1_2) -> G_STAT1(st~STAT1_2) + STAT1_mRNA()   T_stat1
  G_STAT1(st~STAT2_2) -> G_STAT1(st~STAT2_2) + STAT1_mRNA()   T_stat1
  G_STAT1(st~other)   -> G_STAT1(st~other)   + STAT1_mRNA()   T_stat1
  
  # STAT2 gene transcription
  G_STAT2(st~STAT1_2) -> G_STAT2(st~STAT1_2) + STAT2_mRNA()   T_stat2
  G_STAT2(st~STAT2_2) -> G_STAT2(st~STAT2_2) + STAT2_mRNA()   T_stat2
  G_STAT2(st~other)   -> G_STAT2(st~other)   + STAT2_mRNA()   T_stat2
  
  # RIG-I gene transcription
  G_RIG(st~STAT1_2)   -> G_RIG(st~STAT1_2)   +   RIG_mRNA()   T_rig
  G_RIG(st~STAT2_2)   -> G_RIG(st~STAT2_2)   +   RIG_mRNA()   T_rig

  # SOCS1 gene transcription
  G_SOCS1(st~STAT1_2) -> G_SOCS1(st~STAT1_2) + SOCS1_mRNA()   T_socs1
  G_SOCS1(st~STAT2_2) -> G_SOCS1(st~STAT2_2) + SOCS1_mRNA()   T_socs1
 
  # TNFa gene transcription 
  G_TNF(NFkB~4)       -> G_TNF(NFkB~4)       +   TNF_mRNA()   T_tnf
 
  # IL-6 gene transcription 
  G_IL6(NFkB~4)       -> G_IL6(NFkB~4)       +   IL6_mRNA()   T_il6
 
  # RANTES gene transcription
  G_RANTES(IRF3~1)    -> G_RANTES(IRF3~1)   + RANTES_mRNA()   T_rantes
 
  # CCL2 gene transcription 
  G_CCL2(NFkB~2,st~0) -> G_CCL2(NFkB~2,st~0) +  CCL2_mRNA()   T_ccl2 
  G_CCL2(st~STAT1_2)  -> G_CCL2(st~STAT1_2)  +  CCL2_mRNA()   T_ccl2 
  G_CCL2(st~STAT2_2)  -> G_CCL2(st~STAT2_2)  +  CCL2_mRNA()   T_ccl2 

  # ISG56 gene transcription
  G_ISG56(st~STAT1_2) -> G_ISG56(st~STAT1_2) + ISG56_mRNA()   T_isg56
  G_ISG56(st~STAT2_2) -> G_ISG56(st~STAT2_2) + ISG56_mRNA()   T_isg56
 
  # ISG54 gene transcription
  G_ISG54(st~STAT1_2) -> G_ISG54(st~STAT1_2) + ISG54_mRNA()   T_isg54
  G_ISG54(st~STAT2_2) -> G_ISG54(st~STAT2_2) + ISG54_mRNA()   T_isg54
  G_ISG54(st~other)   -> G_ISG54(st~other)   + ISG54_mRNA()   T_isg54
  
  # IRF1 gene transcription
  G_IRF1(st~STAT1_2)  -> G_IRF1(st~STAT1_2)  + IRF1_mRNA()    T_irf1
  G_IRF1(st~STAT2_2)  -> G_IRF1(st~STAT2_2)  + IRF1_mRNA()    T_irf1
  G_IRF1(st~other)    -> G_IRF1(st~other)    + IRF1_mRNA()    T_irf1
 
  # IRF5 gene transcription
  G_IRF5(st~STAT1_2)  -> G_IRF5(st~STAT1_2)  + IRF5_mRNA()    T_irf5
  G_IRF5(st~STAT2_2)  -> G_IRF5(st~STAT2_2)  + IRF5_mRNA()    T_irf5
 
  # ISG15 gene transcription
  G_ISG15(st~STAT1_2) -> G_ISG15(st~STAT1_2) + ISG15_mRNA()   T_isg15
  G_ISG15(st~STAT2_2) -> G_ISG15(st~STAT2_2) + ISG15_mRNA()   T_isg15
  
  
  ## ::: mRNA degradation (Loss) ::::::::::::::::::::::::::::::::::::::::::::::
  
     PKR_mRNA() -> 0    L_pkr_mRNA
   OAS1A_mRNA() -> 0    L_oas1a_mRNA
    IRF7_mRNA() -> 0    L_irf7_mRNA
     RIG_mRNA() -> 0    L_rig_mRNA
   STAT1_mRNA() -> 0    L_stat1_mRNA
   STAT2_mRNA() -> 0    L_stat2_mRNA
   SOCS1_mRNA() -> 0    L_socs1_mRNA
     TNF_mRNA() -> 0    L_tnf_mRNA
     IL6_mRNA() -> 0    L_il6_mRNA
  RANTES_mRNA() -> 0    L_rantes_mRNA
    CCL2_mRNA() -> 0    L_ccl2_mRNA
   ISG56_mRNA() -> 0    L_isg56_mRNA
   ISG54_mRNA() -> 0    L_isg54_mRNA
    IRF1_mRNA() -> 0    L_irf1_mRNA
    IRF5_mRNA() -> 0    L_irf5_mRNA
   ISG15_mRNA() -> 0    L_isg15_mRNA
 

  ## ::: protein Synthesis ::::::::::::::::::::::::::::::::::::::::::::::::::::
  
    PKR_mRNA()  ->    PKR_mRNA()  +  PKR(st~i)                      S_pkr
  OAS1A_mRNA()  ->  OAS1A_mRNA()  +  OAS1A(st~i)                    S_oas1a
  STAT1_mRNA()  ->  STAT1_mRNA()  +  STAT1(STAT2,loc~cyt,Tyr701~0)  S_stat1
  STAT2_mRNA()  ->  STAT2_mRNA()  +  STAT2(STAT1,loc~cyt,Tyr690~0)  S_stat2
    RIG_mRNA()  ->    RIG_mRNA()  +  RIG(MAVS,PolyIC)               S_rig
  SOCS1_mRNA()  ->  SOCS1_mRNA()  +  SOCS1(IFNAR)                   S_socs1
  0 -> TLR4(LPS)  S_tlr4  # (transcription is omitted)
 

  ## ::: protein degradation (Loss) :::::::::::::::::::::::::::::::::::::::::::

  PKR(st~i) -> 0                        L_pkr
  OAS1A(st~i) -> 0                      L_oas1a
  PKR(st~a) -> 0                        L_pkr_active
  OAS1A(st~a) -> 0                      L_oas1a_active
  STAT1(STAT2,Tyr701~0) -> 0            L_stat
  STAT2(STAT1,Tyr690~0) -> 0            L_stat
  STAT1(STAT2,Tyr701~p) -> 0            L_stat_p
  STAT2(STAT1,Tyr690~p) -> 0            L_stat_p
  STAT1(STAT2!1).STAT2(STAT1!1) -> 0    L_stat
  STAT2(STAT1!1).STAT2(STAT1!1) -> 0    L_stat
  #
  RIG(MAVS,PolyIC) -> 0                 L_rig_inactive
  #
  RIG(MAVS!1,PolyIC).MAVS(RIG!1,TRAF3,TBK1) ->\
                     MAVS(RIG,TRAF3,TBK1)   L_rig_inactive
  #
  PolyIC(RIG!1).RIG(MAVS!2,PolyIC!1).MAVS(RIG!2,TRAF3,TBK1) ->\
                                     MAVS(RIG,TRAF3,TBK1)   L_rig_active
  #
  PolyIC(RIG!1).RIG(MAVS!2,PolyIC!1).MAVS(RIG!2,TRAF3!3,TBK1).TRAF3(MAVS!3) ->\
                                     MAVS(RIG,TRAF3,TBK1)  +  TRAF3(MAVS)   L_rig_active
  #
  PolyIC(RIG!1).RIG(MAVS!2,PolyIC!1).MAVS(RIG!2,TRAF3!3,TBK1!4).TRAF3(MAVS!3).TBK1(MAVS!4,Ser172~p) ->\
                                     MAVS(RIG,TRAF3,TBK1)   +   TRAF3(MAVS) + TBK1(MAVS,Ser172~p)   L_rig_active
  #
  SOCS1(IFNAR) -> 0                     L_socs1
  #
  IFNb(IFNAR,loc~ext) -> 0              L_ifnb_ext  # extracellular IFNb degradation 
  #
  TLR4(LPS) -> 0                        L_tlr4      # free TLR4 degradation (Loss)
  
  
end reaction rules

end model


# =============================================================================


begin actions


generate_network({overwrite=>1}); 


# -- export
writeSBML({}); 
writeMfile({}); 


## == Settings for different cell types (when all commented out, WT cells are simulated)::
#
# # -- for RelA KO cells:
# setParameter("NFkB_n",1e+4);
#
#
# # -- for Stat1 KO:
# setParameter("A_stat1_g_0",0); 
# setParameter("A_stat1_g_stat1_2",0); 
# setParameter("A_stat1_g_stat2_2",0);


# -- The code below performs stochastic simulation algorithm (SSA) simulations by default.  
# -- In order to perform deterministic simulations (ODE integration), comment lines containing
# -- simulate_ssa and uncomment corresponding lines with simulate_ode. 

## ::: Equilibration ::::::::::::::::::::::::::::::::::::::::::::::::::::::::::
#
# -- equilibration (2913600 seconds = 3*10^6 seconds - 24 hours ~= 34 days):
simulate_ssa({suffix=>"ssa__equil_34d",t_end=>2913600,n_steps=>1000}); 
#simulate_ode({suffix=>"_equil_34d",t_end=>2913600,n_steps=>1000}); 
#
# -- equlibration continued, 24 h (= 86400 s) before stimulation:
simulate_ssa({suffix=>"ssa__equil_1d__stimul_2d",continue=>0,t_start=>0,t_end=>86400,n_steps=>1000});
#simulate_ode({suffix=>"ode__equil_1d__stimul_2d",continue=>0,t_start=>0,t_end=>86400,n_steps=>1000});


## ::: Pre-stimulation ::::::::::::::::::::::::::::::::::::::::::::::::::::::::
# #
# # -- stimulation with IFNb:
setConcentration("IFNb(IFNAR,loc~ext)","ifnb_initial");
#
# -- simulate cell prestimulation for 1 day (since 24th until 48th hour):
simulate_ssa({suffix=>"ssa__equil_1d__stimul_2d",continue=>1,t_start=>86400, t_end=>172800,n_steps=>1000});
#simulate_ode({suffix=>"ode__equil_1d__stimul_2d",continue=>1,t_start=>86400, t_end=>172800,n_steps=>1000}); 


## ::: Stimulation (a code line or block introducing the stimulus must be uncommented) :::
#
# # -- for a-IFNAR cells :
# setParameter("ifnar_n",2e+3);
#
# -- stimulation with poly(I:C):
setConcentration("Liposome(loc~ext)","liposome_n");
# #
# # -- stimulation with LPS:
# #setConcentration("LPS(TLR4)","lps_n");
# #
#
#
# -- simulate stimulated cells for 1 day (since 48th until 72nd hour):
simulate_ssa({suffix=>"ssa__equil_1d__stimul_2d",continue=>1,t_start=>172800, t_end=>259200,n_steps=>1000});
#simulate_ode({suffix=>"ode__equil_1d__stimul_2d",continue=>1,t_start=>172800, t_end=>259200,n_steps=>1000}); 


end actions
# =============================================================================


# Last modified:  Fri Dec  7 18:18:02 CET 2015
