# Supplementary material for: Cell fate in antiviral response arises in the crosstalk of IRF, NF-κB and JAK/STAT pathways
Source: Nat Commun. 2018 Feb 5;9:493. doi: 10.1038/s41467-017-02640-8 (PMC5799375; doi:10.1038/s41467-017-02640-8)
Supplement: Supplementary file 18 — Supplementary Data 15 [file 41467_2017_2640_MOESM18_ESM.zip › SuppData15__Czerkies_et_al_2017_model_code/matlab/innate_immunity.m]

% % % % % % % % % % % % % % % % % % % % % % % % % % % % % % % % % % % % % %
%                                                                         %
%  The mathematical model supplements the article:                        %
%                                                                         %
%          "Cell fate in anti-viral response arises in the                %
%           crosstalk of IRF, NF-kB and JAK/STAT pathways"                %
%                       by Czerkies et al, 2017/2018.                     %
%                                                                         %
%  This MATLAB file was generated automatically by BioNetGen 2.2.6 and    %
%  contains the definition of the model. Simulations can be executed by   %
%  launching a featuring driver file named main.m.                        %
%                                                                         %
% % % % % % % % % % % % % % % % % % % % % % % % % % % % % % % % % % % % % %

function [err, timepoints, species_out, observables_out] = innate_immunity( timepoints, species_init, parameters, suppress_plot )
%INNATE_IMMUNITY Integrate reaction network and plot observables.
%   Integrates the reaction network corresponding to the BioNetGen model
%   'innate_immunity' and then (optionally) plots the observable trajectories,
%   or species trajectories if no observables are defined. Trajectories are
%   generated using either default or user-defined parameters and initial
%   species values. Integration is performed by the MATLAB stiff solver
%   'ode15s'. INNATE_IMMUNITY returns an error value, a vector of timepoints,
%   species trajectories, and observable trajectories.
%   
%   [err, timepoints, species_out, observables_out]
%        = innate_immunity( timepoints, species_init, parameters, suppress_plot )
%
%   INPUTS:
%   -------
%   species_init    : row vector of 147 initial species populations.
%   timepoints      : column vector of time points returned by integrator.
%   parameters      : row vector of 194 model parameters.
%   suppress_plot   : 0 if a plot is desired (default), 1 if plot is suppressed.
%
%   Note: to specify default value for an input argument, pass the empty array.
%
%   OUTPUTS:
%   --------
%   err             : 0 if the integrator exits without error, non-zero otherwise.
%   timepoints      : a row vector of timepoints returned by the integrator.
%   species_out     : array of species population trajectories
%                        (columns correspond to species, rows correspond to time).
%   observables_out : array of observable trajectories
%                        (columns correspond to observables, rows correspond to time).
%
%   QUESTIONS about the BNG Mfile generator?  Email justinshogg@gmail.com


%% Process input arguments

% define any missing arguments
if ( nargin < 1 )
    timepoints = [];
end

if ( nargin < 2 )
    species_init = [];
end

if ( nargin < 3 )
    parameters = [];
end

if ( nargin < 4 )
    suppress_plot = 0;
end


% initialize outputs (to avoid error msgs if script terminates early
err = 0;
species_out     = [];
observables_out = [];


% setup default parameters, if necessary
if ( isempty(parameters) )
   parameters = [ 5, 1e+6, 1e+5, 1e+4, 1e+6, 1e+5, 2e+5, 1e+5, 1e+5, 1e+5, 1e+5, 5e+5, 100, 1e-5, 3e-4, 5e-4, 1e-9, 1e-4, 2e-4, 1e-7, 1e-3, 1e-8, 1e-3, 1e-4, 1e-7, 1e-9, 1e-3, 1e-7, 3e-4, 3e-8, 3e-8, 1e-5, 1e-2, 1e-7, 1e-3, 3e-8, 1e-3, 1e-4, 1e-8, 3e-8, 6e-10, 2e-3, 1e+4, 1e-3, 1e-8, 3e-8, 5e-7, 1e-7, 5e-7, 1e-2, 1e-4, 2e-5, 5e-4, 1e-2, 5e-2, 2e-3, 5e-3, 4e-7, 1e-6, 1e-7, 1e-6, 1e-1, 1e-1, 1e+4, 7.5e-4, 7.5e-4, 3e+4, 5e-1, 5e-1, 3e-7, 1.3e-005, 1e-3, 1e-6, 1e-3, 1e-2, 1e-3, 4e-7, 1e-6, 3e-8, 1e-3, 15e-3, 3e-4, 1e-1, 3e-7, 3e4, 1e-3, 1e-3, 1e-5, 3e-3, 1e-6, 3e-3, 1e-2, 1e-3, 1e-3, 1e-5, 1e-5, 1e-2, 1e-6, 1e-6, 1e-2, 3e-7, 3e-7, 1e-2, 3e-7, 3e-7, 1e-4, 1e-2, 3e-7, 3e-7, 1e-4, 1e-2, 1e-6, 1e-6, 1e-2, 3e-6, 3e-6, 1e-2, 3e-7, 1e-2, 3e-7, 1e-2, 2e-7, 1e-2, 5e-7, 1e-7, 1e-7, 1e-2, 3e-7, 3e-7, 1e-2, 3e-7, 3e-7, 1e-4, 1e-2, 3e-7, 3e-7, 3e-4, 1e-2, 4e-7, 4e-7, 1e-2, 4e-7, 4e-7, 1e-2, 15e-3, 5e-3, 3e-2, 4e-2, 4e-2, 1e-2, 3e-3, 3e-2, 2e-2, 4e-3, 2e-2, 3e-2, 3e-2, 5e-2, 2e-3, 4e-2, 1e-4, 1e-4, 1e-4, 1e-4, 1e-4, 1e-4, 1e-4, 1e-3, 5e-4, 1e-4, 1e-4, 1e-4, 1e-4, 2e-4, 1e-4, 1e-4, 3e-2, 3e-2, 1e-1, 1e-2, 1e-2, 3e-2, 2e-2, 1e-5, 3e-5, 1e-5, 3e-5, 3e-6, 1e-4, 3e-5, 3e-4, 2e-5, 1e-5, 1e-5 ];
end
% check that parameters has proper dimensions
if (  size(parameters,1) ~= 1  ||  size(parameters,2) ~= 194  )
    fprintf( 1, 'Error: size of parameter argument is invalid! Correct size = [1 194].\n' );
    err = 1;
    return;
end

% setup default initial values, if necessary
if ( isempty(species_init) )
   species_init = initialize_species( parameters );
end
% check that species_init has proper dimensions
if (  size(species_init,1) ~= 1  ||  size(species_init,2) ~= 147  )
    fprintf( 1, 'Error: size of species_init argument is invalid! Correct size = [1 147].\n' );
    err = 1;
    return;
end

% setup default timepoints, if necessary
if ( isempty(timepoints) )
   timepoints = linspace(0,10,20+1)';
end
% check that timepoints has proper dimensions
if (  size(timepoints,1) < 2  ||  size(timepoints,2) ~= 1  )
    fprintf( 1, 'Error: size of timepoints argument is invalid! Correct size = [t 1], t>1.\n' );
    err = 1;
    return;
end

% setup default suppress_plot, if necessary
if ( isempty(suppress_plot) )
   suppress_plot = 0;
end
% check that suppress_plot has proper dimensions
if ( size(suppress_plot,1) ~= 1  ||  size(suppress_plot,2) ~= 1 )
    fprintf( 1, 'Error: suppress_plots argument should be a scalar!\n' );
    err = 1;
    return;
end

% define parameter labels (this is for the user's reference!)
param_labels = { 'k_v', 'lps_n', 'polyIC_n', 'ifnar_n', 'ifnb_initial', 'tak1_n', 'ikk_n', 'NFkB_n', 'tbk1_n', 'irf3_n', 'traf3_n', 'mavs_n', 'liposome_n', 'V_liposome', 'L_liposome_cyt', 'L_polyIC', 'B_lps', 'U_lps', 'L_tlr4_lps', 'B_rig_mavs', 'U_rig_mavs', 'B_polyIC', 'U_polyIC', 'C_ifnb', 'B_ifnb_cyt', 'B_ifnb_ext', 'U_ifnb', 'B_socs1', 'U_socs1', 'A_tbk1_tlr4', 'A_tak1_tlr4', 'A_tak1_0', 'D_tak1', 'B_mavs_traf', 'U_mavs_traf', 'B_mavs_tbk1', 'U_mavs_tbk1', 'D_tbk1', 'U_mavs_tbk1_a20', 'A_tak1_mavs', 'A_ikk', 'D_ikk_1', 'D_ikk_2', 'D_ikk_3', 'A_pkr', 'A_oas1a', 'B_nfkb_ikba_cyt', 'D_ikba_ikk', 'D_nfkb_ikba_ikk', 'L_ikba_p', 'L_ikba', 'L_nfkb_ikba', 'L_a20', 'I_nfkb', 'E_nfkb_ikba', 'I_ikba', 'E_ikba', 'A_ikba_g_nfkb', 'D_ikba_g_ikba', 'A_a20_g_nfkb', 'D_a20_g_ikba', 'T_ikba', 'T_a20', 'M_oas1a', 'L_ikba_mRNA', 'L_a20_mRNA', 'M_pkr', 'S_ikba', 'S_a20', 'A_irf3_tbk1', 'A_irf3_0', 'D_irf3', 'B_irf3_irf3_cyt', 'U_irf3_irf3', 'I_irf3_irf3', 'E_irf3', 'A_ifnb_g_nfkb', 'D_ifnb_g_nfkb_ikba', 'A_ifnb_g_nfkb_irf3', 'D_ifnb_g_nfkb_irf3', 'T_ifnb', 'L_ifnb_mRNA', 'S_ifnb', 'A_stat', 'M_ifnb', 'D_stat1', 'D_stat2', 'B_stat1_stat2_cyt', 'U_stat1_stat2', 'B_stat2_stat2_cyt', 'U_stat2_stat2', 'I_stat', 'E_stat1', 'E_stat2', 'A_pkr_g_stat1_2', 'A_pkr_g_stat2_2', 'D_pkr_g', 'A_oas1a_g_stat1_2', 'A_oas1a_g_stat2_2', 'D_oas1a_g', 'A_irf7_g_stat1_2', 'A_irf7_g_stat2_2', 'D_irf7_g', 'A_stat1_g_stat1_2', 'A_stat1_g_stat2_2', 'A_stat1_g_0', 'D_stat1_g', 'A_stat2_g_stat1_2', 'A_stat2_g_stat2_2', 'A_stat2_g_0', 'D_stat2_g', 'A_rig_g_stat1_2', 'A_rig_g_stat2_2', 'D_rig_g', 'A_socs1_g_stat1_2', 'A_socs1_g_stat2_2', 'D_socs1_g', 'A_tnf_g_nfkb', 'D_tnf_g', 'A_il6_g_nfkb', 'D_il6_g', 'A_rantes_g_irf3', 'D_rantes_g', 'A_ccl2_g_nfkb', 'A_ccl2_g_stat1_2', 'A_ccl2_g_stat2_2', 'D_ccl2_g', 'A_isg56_g_stat1_2', 'A_isg56_g_stat2_2', 'D_isg56_g', 'A_isg54_g_stat1_2', 'A_isg54_g_stat2_2', 'A_isg54_g_0', 'D_isg54_g', 'A_irf1_g_stat1_2', 'A_irf1_g_stat2_2', 'A_irf1_g_0', 'D_irf1_g', 'A_irf5_g_stat1_2', 'A_irf5_g_stat2_2', 'D_irf5_g', 'A_isg15_g_stat1_2', 'A_isg15_g_stat2_2', 'D_isg15_g', 'T_pkr', 'T_oas1a', 'T_irf7', 'T_stat1', 'T_stat2', 'T_rig', 'T_socs1', 'T_tnf', 'T_il6', 'T_rantes', 'T_ccl2', 'T_isg54', 'T_isg56', 'T_irf1', 'T_irf5', 'T_isg15', 'L_pkr_mRNA', 'L_oas1a_mRNA', 'L_irf7_mRNA', 'L_stat1_mRNA', 'L_stat2_mRNA', 'L_rig_mRNA', 'L_socs1_mRNA', 'L_tnf_mRNA', 'L_il6_mRNA', 'L_rantes_mRNA', 'L_ccl2_mRNA', 'L_isg54_mRNA', 'L_isg56_mRNA', 'L_irf1_mRNA', 'L_irf5_mRNA', 'L_isg15_mRNA', 'S_pkr', 'S_oas1a', 'S_rig', 'S_stat1', 'S_stat2', 'S_socs1', 'S_tlr4', 'L_pkr', 'L_pkr_active', 'L_oas1a', 'L_oas1a_active', 'L_stat', 'L_stat_p', 'L_rig_inactive', 'L_rig_active', 'L_ifnb_ext', 'L_socs1', 'L_tlr4' };


%% Integrate Network Model
 
% calculate expressions
[expressions] = calc_expressions( parameters );

% set ODE integrator options
opts = odeset( 'RelTol',   1e-8,   ...
               'AbsTol',   0.0001,   ...
               'Stats',    'off',  ...
               'BDF',      'off',    ...
               'MaxOrder', 5   );


% define derivative function
rhs_fcn = @(t,y)( calc_species_deriv( t, y, expressions ) );

% simulate model system (stiff integrator)
try 
    [~, species_out] = ode15s( rhs_fcn, timepoints, species_init', opts );
    if(length(timepoints) ~= size(species_out,1))
        exception = MException('ODE15sError:MissingOutput','Not all timepoints output\n');
        throw(exception);
    end
catch
    err = 1;
    fprintf( 1, 'Error: some problem encountered while integrating ODE network!\n' );
    return;
end

% calculate observables
observables_out = zeros( length(timepoints), 92 );
for t = 1 : length(timepoints)
    observables_out(t,:) = calc_observables( species_out(t,:), expressions );
end


%% Plot Output, if desired

if ( ~suppress_plot )
    
    % define plot labels
    observable_labels = { 'TLR4_LPS', 'polyIC_cyt', 'polyIC_RIG_I', 'liposomes_cyt_count', 'RIG_I_free', 'RIG_I_total', 'RIG_I_MAVS_polyIC', 'RIG_I_MAVS_polyIC_TRAF3', 'RIG_I_MAVS_polyIC_TRAF3_TBK1', 'TRAF3_total', 'IFNAR_active', 'IFNAR_SOCS1', 'IFNAR_total', 'IFNAR_IFNb_SOCS1', 'TAK1_active', 'p_IKK', 'IkBa_nuc', 'p_IkBa_Ser32_36_cyt', 'IkBa_total', 'NFkB_nuc_free', 'NFkB_nuc_total', 'NFkB_cyt_free', 'NFkB_cyt_total', 'A20', 'TBK1_free', 'p_TBK1_Ser172_free', 'p_TBK1_Ser172_total', 'IRF3_cyt_free', 'IRF3_nuc_free', 'p_IRF3_Ser396_cyt_free', 'p_IRF3_Ser396_cyt_total', 'p_IRF3_Ser396_nuc_free', 'p_IRF3_Ser396_nuc_total', 'p_IRF3_Ser396_total', 'IRF3_dimer_cyt', 'IRF3_dimer_nuc', 'IRF3_total', 'IFNb_cyt', 'IFNb_ext', 'STAT1_cyt', 'STAT1_total', 'STAT2_total', 'p_STAT1_Tyr701', 'STAT1_STAT2_nuc', 'STAT2_STAT2_nuc', 'SOCS1_total', 'STAT2_cyt', 'PKR_total', 'PKR_inactive', 'p_PKR_Thr451', 'OAS1A_total', 'OAS1A_inactive', 'p_OAS1A', 'IkBa_gene', 'A20_gene', 'RIG_I_gene', 'PKR_gene', 'OAS1A_gene', 'IFNb_gene_NFkB', 'IFNb_gene_NFkB_IRF3', 'IRF7_gene', 'STAT1_gene', 'STAT2_gene', 'SOCS1_gene', 'TNFa_gene', 'IL6_gene', 'RANTES_gene', 'CCL2_gene', 'ISG56_gene', 'ISG54_gene', 'IRF1_gene', 'IRF5_gene', 'ISG15_gene', 'IkBa_mRNA', 'A20_mRNA', 'RIG_mRNA', 'PKR_mRNA', 'OAS1A_mRNA', 'IFNb_mRNA', 'IRF7_mRNA', 'STAT1_mRNA', 'STAT2_mRNA', 'SOCS1_mRNA', 'TNFa_mRNA', 'IL6_mRNA', 'RANTES_mRNA', 'CCL2_mRNA', 'ISG56_mRNA', 'ISG54_mRNA', 'IRF1_mRNA', 'IRF5_mRNA', 'ISG15_mRNA' };

    % construct figure
    plot(timepoints,observables_out);
    title('innate_immunity observables','fontSize',14,'Interpreter','none');
    axis([0 timepoints(end) 0 inf]);
    legend(observable_labels,'fontSize',10,'Interpreter','none');
    xlabel('time','fontSize',12,'Interpreter','none');
    ylabel('number or concentration','fontSize',12,'Interpreter','none');

end


%~~~~~~~~~~~~~~~~~~~~~%
% END of main script! %
%~~~~~~~~~~~~~~~~~~~~~%


% initialize species function
function [species_init] = initialize_species( params )

    species_init = zeros(1,147);
    species_init(1) = 0;
    species_init(2) = 0;
    species_init(3) = 0;
    species_init(4) = 0;
    species_init(5) = 0;
    species_init(6) = 0;
    species_init(7) = params(11);
    species_init(8) = params(12);
    species_init(9) = params(4);
    species_init(10) = params(8);
    species_init(11) = params(6);
    species_init(12) = params(7);
    species_init(13) = 0;
    species_init(14) = params(9);
    species_init(15) = params(10);
    species_init(16) = 0;
    species_init(17) = 0;
    species_init(18) = 30000;
    species_init(19) = 0;
    species_init(20) = 0;
    species_init(21) = 0;
    species_init(22) = 0;
    species_init(23) = 2;
    species_init(24) = 2;
    species_init(25) = 2;
    species_init(26) = 2;
    species_init(27) = 2;
    species_init(28) = 2;
    species_init(29) = 2;
    species_init(30) = 2;
    species_init(31) = 2;
    species_init(32) = 2;
    species_init(33) = 2;
    species_init(34) = 2;
    species_init(35) = 2;
    species_init(36) = 2;
    species_init(37) = 2;
    species_init(38) = 2;
    species_init(39) = 2;
    species_init(40) = 2;
    species_init(41) = 2;
    species_init(42) = 0;
    species_init(43) = 0;
    species_init(44) = 0;
    species_init(45) = 0;
    species_init(46) = 0;
    species_init(47) = 0;
    species_init(48) = 0;
    species_init(49) = 0;
    species_init(50) = 0;
    species_init(51) = 0;
    species_init(52) = 0;
    species_init(53) = 0;
    species_init(54) = 0;
    species_init(55) = 0;
    species_init(56) = 0;
    species_init(57) = 0;
    species_init(58) = 0;
    species_init(59) = 0;
    species_init(60) = 0;
    species_init(61) = 0;
    species_init(62) = 0;
    species_init(63) = 0;
    species_init(64) = 0;
    species_init(65) = 0;
    species_init(66) = 0;
    species_init(67) = 0;
    species_init(68) = 0;
    species_init(69) = 0;
    species_init(70) = 0;
    species_init(71) = 0;
    species_init(72) = 0;
    species_init(73) = 0;
    species_init(74) = 0;
    species_init(75) = 0;
    species_init(76) = 0;
    species_init(77) = 0;
    species_init(78) = 0;
    species_init(79) = 0;
    species_init(80) = 0;
    species_init(81) = 0;
    species_init(82) = 0;
    species_init(83) = 0;
    species_init(84) = 0;
    species_init(85) = 0;
    species_init(86) = 0;
    species_init(87) = 0;
    species_init(88) = 0;
    species_init(89) = 0;
    species_init(90) = 0;
    species_init(91) = 0;
    species_init(92) = 0;
    species_init(93) = 0;
    species_init(94) = 0;
    species_init(95) = 0;
    species_init(96) = 0;
    species_init(97) = 0;
    species_init(98) = 0;
    species_init(99) = 0;
    species_init(100) = 0;
    species_init(101) = 0;
    species_init(102) = 0;
    species_init(103) = 0;
    species_init(104) = 0;
    species_init(105) = 0;
    species_init(106) = 0;
    species_init(107) = 0;
    species_init(108) = 0;
    species_init(109) = 0;
    species_init(110) = 0;
    species_init(111) = 0;
    species_init(112) = 0;
    species_init(113) = 0;
    species_init(114) = 0;
    species_init(115) = 0;
    species_init(116) = 0;
    species_init(117) = 0;
    species_init(118) = 0;
    species_init(119) = 0;
    species_init(120) = 0;
    species_init(121) = 0;
    species_init(122) = 0;
    species_init(123) = 0;
    species_init(124) = 0;
    species_init(125) = 0;
    species_init(126) = 0;
    species_init(127) = 0;
    species_init(128) = 0;
    species_init(129) = 0;
    species_init(130) = 0;
    species_init(131) = 0;
    species_init(132) = 0;
    species_init(133) = 0;
    species_init(134) = 0;
    species_init(135) = 0;
    species_init(136) = 0;
    species_init(137) = 0;
    species_init(138) = 0;
    species_init(139) = 0;
    species_init(140) = 0;
    species_init(141) = 0;
    species_init(142) = 0;
    species_init(143) = 0;
    species_init(144) = 0;
    species_init(145) = 0;
    species_init(146) = 0;
    species_init(147) = 0;

end


% user-defined functions
% function k_IKKactivation
function [val] = k_IKKactivation(expressions, observables)
    val = ((expressions(44)*observables(15))*observables(15));
end

% function k_IKKinactivation
function [val] = k_IKKinactivation(expressions, observables)
    val = ((expressions(45)/expressions(46))*(expressions(46)+observables(24)));
end

% function k_transl_inhib
function [val] = k_transl_inhib(expressions, observables)
    val = (expressions(71)/(expressions(71)+observables(50)));
end

% function k_mrna_degrad_incr
function [val] = k_mrna_degrad_incr(expressions, observables)
    val = ((expressions(68)+observables(53))/expressions(68));
end

% function k_STATactivation
function [val] = k_STATactivation(expressions, observables)
    val = (((expressions(89)*expressions(90))*observables(11))/((expressions(90)+observables(40))+observables(47)));
end

% function _rateLaw1
function [val] = rateLaw1(expressions, observables)
    val = (k_mrna_degrad_incr(expressions,observables)*expressions(69));
end

% function _rateLaw2
function [val] = rateLaw2(expressions, observables)
    val = (k_mrna_degrad_incr(expressions,observables)*expressions(70));
end

% function _rateLaw3
function [val] = rateLaw3(expressions, observables)
    val = (k_transl_inhib(expressions,observables)*expressions(72));
end

% function _rateLaw4
function [val] = rateLaw4(expressions, observables)
    val = (k_transl_inhib(expressions,observables)*expressions(73));
end


% Calculate expressions
function [ expressions ] = calc_expressions ( parameters )

    expressions = zeros(1,215);
    expressions(1) = parameters(1);
    expressions(2) = parameters(2);
    expressions(3) = parameters(3);
    expressions(4) = parameters(4);
    expressions(5) = parameters(5);
    expressions(6) = parameters(6);
    expressions(7) = parameters(7);
    expressions(8) = parameters(8);
    expressions(9) = parameters(9);
    expressions(10) = parameters(10);
    expressions(11) = parameters(11);
    expressions(12) = parameters(12);
    expressions(13) = parameters(13);
    expressions(14) = parameters(14);
    expressions(15) = (9*expressions(14));
    expressions(16) = parameters(15);
    expressions(17) = ((expressions(16)*(expressions(15)+expressions(14)))/(expressions(14)*expressions(13)));
    expressions(18) = (expressions(3)*expressions(17));
    expressions(19) = parameters(16);
    expressions(20) = parameters(17);
    expressions(21) = parameters(18);
    expressions(22) = parameters(19);
    expressions(23) = parameters(20);
    expressions(24) = parameters(21);
    expressions(25) = parameters(22);
    expressions(26) = parameters(23);
    expressions(27) = parameters(24);
    expressions(28) = parameters(25);
    expressions(29) = parameters(26);
    expressions(30) = parameters(27);
    expressions(31) = parameters(28);
    expressions(32) = parameters(29);
    expressions(33) = parameters(30);
    expressions(34) = parameters(31);
    expressions(35) = parameters(32);
    expressions(36) = parameters(33);
    expressions(37) = parameters(34);
    expressions(38) = parameters(35);
    expressions(39) = parameters(36);
    expressions(40) = parameters(37);
    expressions(41) = parameters(38);
    expressions(42) = parameters(39);
    expressions(43) = parameters(40);
    expressions(44) = parameters(41);
    expressions(45) = parameters(42);
    expressions(46) = parameters(43);
    expressions(47) = parameters(44);
    expressions(48) = parameters(45);
    expressions(49) = parameters(46);
    expressions(50) = parameters(47);
    expressions(51) = (expressions(1)*5e-7);
    expressions(52) = parameters(48);
    expressions(53) = parameters(49);
    expressions(54) = parameters(50);
    expressions(55) = parameters(51);
    expressions(56) = parameters(52);
    expressions(57) = parameters(53);
    expressions(58) = parameters(54);
    expressions(59) = parameters(55);
    expressions(60) = parameters(56);
    expressions(61) = parameters(57);
    expressions(62) = parameters(58);
    expressions(63) = parameters(59);
    expressions(64) = parameters(60);
    expressions(65) = parameters(61);
    expressions(66) = parameters(62);
    expressions(67) = parameters(63);
    expressions(68) = parameters(64);
    expressions(69) = parameters(65);
    expressions(70) = parameters(66);
    expressions(71) = parameters(67);
    expressions(72) = parameters(68);
    expressions(73) = parameters(69);
    expressions(74) = parameters(70);
    expressions(75) = parameters(71);
    expressions(76) = parameters(72);
    expressions(77) = parameters(73);
    expressions(78) = (expressions(1)*1e-6);
    expressions(79) = parameters(74);
    expressions(80) = parameters(75);
    expressions(81) = parameters(76);
    expressions(82) = parameters(77);
    expressions(83) = parameters(78);
    expressions(84) = parameters(79);
    expressions(85) = parameters(80);
    expressions(86) = parameters(81);
    expressions(87) = parameters(82);
    expressions(88) = parameters(83);
    expressions(89) = parameters(84);
    expressions(90) = parameters(85);
    expressions(91) = parameters(86);
    expressions(92) = parameters(87);
    expressions(93) = parameters(88);
    expressions(94) = (expressions(1)*1e-5);
    expressions(95) = parameters(89);
    expressions(96) = parameters(90);
    expressions(97) = (expressions(1)*1e-6);
    expressions(98) = parameters(91);
    expressions(99) = parameters(92);
    expressions(100) = parameters(93);
    expressions(101) = parameters(94);
    expressions(102) = parameters(95);
    expressions(103) = parameters(96);
    expressions(104) = parameters(97);
    expressions(105) = parameters(98);
    expressions(106) = parameters(99);
    expressions(107) = parameters(100);
    expressions(108) = parameters(101);
    expressions(109) = parameters(102);
    expressions(110) = parameters(103);
    expressions(111) = parameters(104);
    expressions(112) = parameters(105);
    expressions(113) = parameters(106);
    expressions(114) = parameters(107);
    expressions(115) = parameters(108);
    expressions(116) = parameters(109);
    expressions(117) = parameters(110);
    expressions(118) = parameters(111);
    expressions(119) = parameters(112);
    expressions(120) = parameters(113);
    expressions(121) = parameters(114);
    expressions(122) = parameters(115);
    expressions(123) = parameters(116);
    expressions(124) = parameters(117);
    expressions(125) = parameters(118);
    expressions(126) = parameters(119);
    expressions(127) = parameters(120);
    expressions(128) = parameters(121);
    expressions(129) = parameters(122);
    expressions(130) = parameters(123);
    expressions(131) = parameters(124);
    expressions(132) = parameters(125);
    expressions(133) = parameters(126);
    expressions(134) = parameters(127);
    expressions(135) = parameters(128);
    expressions(136) = parameters(129);
    expressions(137) = parameters(130);
    expressions(138) = parameters(131);
    expressions(139) = parameters(132);
    expressions(140) = parameters(133);
    expressions(141) = parameters(134);
    expressions(142) = parameters(135);
    expressions(143) = parameters(136);
    expressions(144) = parameters(137);
    expressions(145) = parameters(138);
    expressions(146) = parameters(139);
    expressions(147) = parameters(140);
    expressions(148) = parameters(141);
    expressions(149) = parameters(142);
    expressions(150) = parameters(143);
    expressions(151) = parameters(144);
    expressions(152) = parameters(145);
    expressions(153) = parameters(146);
    expressions(154) = parameters(147);
    expressions(155) = parameters(148);
    expressions(156) = parameters(149);
    expressions(157) = parameters(150);
    expressions(158) = parameters(151);
    expressions(159) = parameters(152);
    expressions(160) = parameters(153);
    expressions(161) = parameters(154);
    expressions(162) = parameters(155);
    expressions(163) = parameters(156);
    expressions(164) = parameters(157);
    expressions(165) = parameters(158);
    expressions(166) = parameters(159);
    expressions(167) = parameters(160);
    expressions(168) = parameters(161);
    expressions(169) = parameters(162);
    expressions(170) = parameters(163);
    expressions(171) = parameters(164);
    expressions(172) = parameters(165);
    expressions(173) = parameters(166);
    expressions(174) = parameters(167);
    expressions(175) = parameters(168);
    expressions(176) = parameters(169);
    expressions(177) = parameters(170);
    expressions(178) = parameters(171);
    expressions(179) = parameters(172);
    expressions(180) = parameters(173);
    expressions(181) = parameters(174);
    expressions(182) = parameters(175);
    expressions(183) = parameters(176);
    expressions(184) = parameters(177);
    expressions(185) = parameters(178);
    expressions(186) = parameters(179);
    expressions(187) = parameters(180);
    expressions(188) = parameters(181);
    expressions(189) = parameters(182);
    expressions(190) = parameters(183);
    expressions(191) = parameters(184);
    expressions(192) = parameters(185);
    expressions(193) = parameters(186);
    expressions(194) = parameters(187);
    expressions(195) = parameters(188);
    expressions(196) = parameters(189);
    expressions(197) = parameters(190);
    expressions(198) = parameters(191);
    expressions(199) = parameters(192);
    expressions(200) = parameters(193);
    expressions(201) = parameters(194);
    expressions(202) = (4*expressions(125));
    expressions(203) = (3*expressions(125));
    expressions(204) = (2*expressions(126));
    expressions(205) = (2*expressions(125));
    expressions(206) = (3*expressions(126));
    expressions(207) = (4*expressions(126));
    expressions(208) = (4*expressions(127));
    expressions(209) = (3*expressions(127));
    expressions(210) = (2*expressions(128));
    expressions(211) = (2*expressions(127));
    expressions(212) = (3*expressions(128));
    expressions(213) = (4*expressions(128));
    expressions(214) = (2*expressions(131));
    expressions(215) = (2*expressions(134));
   
end


% Calculate observables
function [ observables ] = calc_observables ( species, expressions )

    observables = zeros(1,92);
    observables(1) = species(62);
    observables(2) = species(3);
    observables(3) = species(94) +species(109) +species(133);
    observables(4) = species(5);
    observables(5) = species(6);
    observables(6) = species(6) +species(63) +species(94) +species(109) +species(133);
    observables(7) = species(94);
    observables(8) = species(109);
    observables(9) = species(133);
    observables(10) = species(7) +species(109) +species(133);
    observables(11) = species(65);
    observables(12) = species(95) +species(108);
    observables(13) = species(9) +species(65) +species(95) +species(108);
    observables(14) = species(95);
    observables(15) = species(66);
    observables(16) = species(67);
    observables(17) = species(101);
    observables(18) = species(98);
    observables(19) = species(10) +species(71) +species(98) +species(99) +species(101) +species(111);
    observables(20) = species(100);
    observables(21) = species(100) +species(111);
    observables(22) = species(70);
    observables(23) = species(10) +species(70) +species(99);
    observables(24) = species(13);
    observables(25) = species(14);
    observables(26) = species(96);
    observables(27) = species(96) +species(133);
    observables(28) = species(15);
    observables(29) = species(142);
    observables(30) = species(72);
    observables(31) = species(72) +2*species(102);
    observables(32) = species(134);
    observables(33) = 2*species(114) +species(134);
    observables(34) = species(72) +2*species(102) +2*species(114) +species(134);
    observables(35) = 2*species(102);
    observables(36) = 2*species(114);
    observables(37) = species(15) +species(72) +2*species(102) +2*species(114) +species(134) +species(142);
    observables(38) = species(16);
    observables(39) = species(64);
    observables(40) = species(17);
    observables(41) = species(17) +species(19) +species(73) +species(75) +species(103) +species(105);
    observables(42) = species(18) +species(19) +species(74) +species(76) +species(104) +species(105) +2*species(106) +2*species(107);
    observables(43) = species(19) +species(73) +species(75) +species(105);
    observables(44) = species(19);
    observables(45) = 2*species(107);
    observables(46) = species(20) +species(95) +species(108);
    observables(47) = species(18);
    observables(48) = species(21) +species(68);
    observables(49) = species(21);
    observables(50) = species(68);
    observables(51) = species(22) +species(69);
    observables(52) = species(22);
    observables(53) = species(69);
    observables(54) = species(112);
    observables(55) = species(113);
    observables(56) = species(84) +species(121);
    observables(57) = species(77) +species(116);
    observables(58) = species(78) +species(117);
    observables(59) = species(115);
    observables(60) = species(135);
    observables(61) = species(79) +species(118);
    observables(62) = species(80) +species(81) +species(119);
    observables(63) = species(82) +species(83) +species(120);
    observables(64) = species(85) +species(122);
    observables(65) = species(146);
    observables(66) = species(147);
    observables(67) = species(138);
    observables(68) = species(86) +species(126) +species(127) +species(139) +species(140) +species(141) +species(145);
    observables(69) = species(87) +species(128);
    observables(70) = species(88) +species(89) +species(129);
    observables(71) = species(90) +species(91) +species(130);
    observables(72) = species(92) +species(131);
    observables(73) = species(93) +species(132);
    observables(74) = species(42);
    observables(75) = species(43);
    observables(76) = species(44);
    observables(77) = species(45);
    observables(78) = species(46);
    observables(79) = species(47);
    observables(80) = species(51);
    observables(81) = species(48);
    observables(82) = species(49);
    observables(83) = species(50);
    observables(84) = species(52);
    observables(85) = species(53);
    observables(86) = species(54);
    observables(87) = species(55);
    observables(88) = species(56);
    observables(89) = species(57);
    observables(90) = species(58);
    observables(91) = species(59);
    observables(92) = species(60);

end


% Calculate ratelaws
function [ ratelaws ] = calc_ratelaws ( species, expressions, observables )

    ratelaws = zeros(1,92);
    ratelaws(1) = expressions(14)*species(4);
    ratelaws(2) = (9*expressions(14))*species(4);
    ratelaws(3) = expressions(19)*species(3);
    ratelaws(4) = expressions(20)*species(1)*species(2);
    ratelaws(5) = expressions(23)*species(6)*species(8);
    ratelaws(6) = expressions(27)*species(16);
    ratelaws(7) = expressions(28)*species(9)*species(16);
    ratelaws(8) = expressions(35)*species(11);
    ratelaws(9) = k_IKKactivation(expressions,observables)*species(12);
    ratelaws(10) = expressions(48)*species(3)*species(21);
    ratelaws(11) = expressions(49)*species(3)*species(22);
    ratelaws(12) = expressions(56)*species(10);
    ratelaws(13) = expressions(57)*species(13);
    ratelaws(14) = rateLaw1(expressions,observables)*species(42);
    ratelaws(15) = rateLaw2(expressions,observables)*species(43);
    ratelaws(16) = rateLaw3(expressions,observables)*species(42);
    ratelaws(17) = rateLaw4(expressions,observables)*species(43);
    ratelaws(18) = expressions(75)*species(15);
    ratelaws(19) = expressions(87)*species(47);
    ratelaws(20) = expressions(88)*species(47);
    ratelaws(21) = k_STATactivation(expressions,observables)*species(17);
    ratelaws(22) = k_STATactivation(expressions,observables)*species(18);
    ratelaws(23) = expressions(95)*species(19);
    ratelaws(24) = expressions(102)*species(19)*species(26);
    ratelaws(25) = expressions(105)*species(19)*species(27);
    ratelaws(26) = expressions(108)*species(19)*species(32);
    ratelaws(27) = expressions(113)*species(29);
    ratelaws(28) = expressions(111)*species(19)*species(29);
    ratelaws(29) = expressions(117)*species(30);
    ratelaws(30) = expressions(115)*species(19)*species(30);
    ratelaws(31) = expressions(119)*species(19)*species(25);
    ratelaws(32) = expressions(122)*species(19)*species(31);
    ratelaws(33) = expressions(132)*species(19)*species(36);
    ratelaws(34) = expressions(135)*species(19)*species(37);
    ratelaws(35) = expressions(140)*species(38);
    ratelaws(36) = expressions(138)*species(19)*species(38);
    ratelaws(37) = expressions(144)*species(39);
    ratelaws(38) = expressions(142)*species(19)*species(39);
    ratelaws(39) = expressions(146)*species(19)*species(40);
    ratelaws(40) = expressions(149)*species(19)*species(41);
    ratelaws(41) = expressions(168)*species(45);
    ratelaws(42) = expressions(169)*species(46);
    ratelaws(43) = expressions(170)*species(51);
    ratelaws(44) = expressions(173)*species(44);
    ratelaws(45) = expressions(171)*species(48);
    ratelaws(46) = expressions(172)*species(49);
    ratelaws(47) = expressions(174)*species(50);
    ratelaws(48) = expressions(175)*species(52);
    ratelaws(49) = expressions(176)*species(53);
    ratelaws(50) = expressions(177)*species(54);
    ratelaws(51) = expressions(178)*species(55);
    ratelaws(52) = expressions(180)*species(56);
    ratelaws(53) = expressions(179)*species(57);
    ratelaws(54) = expressions(181)*species(58);
    ratelaws(55) = expressions(182)*species(59);
    ratelaws(56) = expressions(183)*species(60);
    ratelaws(57) = expressions(184)*species(45);
    ratelaws(58) = expressions(185)*species(46);
    ratelaws(59) = expressions(187)*species(48);
    ratelaws(60) = expressions(188)*species(49);
    ratelaws(61) = expressions(186)*species(44);
    ratelaws(62) = expressions(189)*species(50);
    ratelaws(63) = expressions(190);
    ratelaws(64) = expressions(191)*species(21);
    ratelaws(65) = expressions(193)*species(22);
    ratelaws(66) = expressions(195)*species(17);
    ratelaws(67) = expressions(195)*species(18);
    ratelaws(68) = expressions(195)*species(19);
    ratelaws(69) = expressions(197)*species(6);
    ratelaws(70) = expressions(200)*species(20);
    ratelaws(71) = expressions(201)*species(2);
    ratelaws(72) = (expressions(3)*expressions(17))*species(61);
    ratelaws(73) = expressions(16)*species(61);
    ratelaws(74) = expressions(21)*species(62);
    ratelaws(75) = expressions(22)*species(62);
    ratelaws(76) = expressions(24)*species(63);
    ratelaws(77) = expressions(25)*species(3)*species(63);
    ratelaws(78) = expressions(29)*species(9)*species(64);
    ratelaws(79) = expressions(30)*species(65);
    ratelaws(80) = expressions(31)*species(65)*species(20);
    ratelaws(81) = expressions(33)*species(62)*species(14);
    ratelaws(82) = expressions(34)*species(62)*species(11);
    ratelaws(83) = expressions(36)*species(66);
    ratelaws(84) = k_IKKinactivation(expressions,observables)*species(67);
    ratelaws(85) = expressions(50)*species(71)*species(70);
    ratelaws(86) = expressions(52)*species(67)*species(71);
    ratelaws(87) = expressions(53)*species(67)*species(10);
    ratelaws(88) = expressions(55)*species(71);
    ratelaws(89) = expressions(58)*species(70);
    ratelaws(90) = expressions(60)*species(71);
    ratelaws(91) = expressions(76)*species(72);
    ratelaws(92) = 0.5*expressions(77)*species(72)*species(72);
    ratelaws(93) = expressions(91)*species(73);
    ratelaws(94) = expressions(91)*species(75);
    ratelaws(95) = expressions(92)*species(74);
    ratelaws(96) = expressions(92)*species(76);
    ratelaws(97) = expressions(93)*species(73)*species(74);
    ratelaws(98) = (expressions(1)*1e-5)*species(75)*species(76);
    ratelaws(99) = 0.5*expressions(96)*species(74)*species(74);
    ratelaws(100) = 0.5*(expressions(1)*1e-6)*species(76)*species(76);
    ratelaws(101) = expressions(104)*species(77);
    ratelaws(102) = expressions(107)*species(78);
    ratelaws(103) = expressions(110)*species(79);
    ratelaws(104) = expressions(114)*species(80);
    ratelaws(105) = expressions(114)*species(81);
    ratelaws(106) = expressions(118)*species(82);
    ratelaws(107) = expressions(118)*species(83);
    ratelaws(108) = expressions(121)*species(84);
    ratelaws(109) = expressions(124)*species(85);
    ratelaws(110) = expressions(134)*species(86);
    ratelaws(111) = expressions(137)*species(87);
    ratelaws(112) = expressions(141)*species(88);
    ratelaws(113) = expressions(141)*species(89);
    ratelaws(114) = expressions(145)*species(90);
    ratelaws(115) = expressions(145)*species(91);
    ratelaws(116) = expressions(148)*species(92);
    ratelaws(117) = expressions(151)*species(93);
    ratelaws(118) = expressions(152)*species(77);
    ratelaws(119) = expressions(153)*species(78);
    ratelaws(120) = expressions(154)*species(79);
    ratelaws(121) = expressions(155)*species(81);
    ratelaws(122) = expressions(155)*species(80);
    ratelaws(123) = expressions(156)*species(83);
    ratelaws(124) = expressions(156)*species(82);
    ratelaws(125) = expressions(157)*species(84);
    ratelaws(126) = expressions(158)*species(85);
    ratelaws(127) = expressions(162)*species(86);
    ratelaws(128) = expressions(164)*species(87);
    ratelaws(129) = expressions(163)*species(89);
    ratelaws(130) = expressions(163)*species(88);
    ratelaws(131) = expressions(165)*species(91);
    ratelaws(132) = expressions(165)*species(90);
    ratelaws(133) = expressions(166)*species(92);
    ratelaws(134) = expressions(167)*species(93);
    ratelaws(135) = expressions(192)*species(68);
    ratelaws(136) = expressions(194)*species(69);
    ratelaws(137) = expressions(196)*species(73);
    ratelaws(138) = expressions(196)*species(75);
    ratelaws(139) = expressions(196)*species(74);
    ratelaws(140) = expressions(196)*species(76);
    ratelaws(141) = expressions(197)*species(63);
    ratelaws(142) = expressions(199)*species(64);
    ratelaws(143) = expressions(26)*species(94);
    ratelaws(144) = expressions(30)*species(95);
    ratelaws(145) = expressions(32)*species(95);
    ratelaws(146) = expressions(37)*species(94)*species(7);
    ratelaws(147) = expressions(41)*species(96);
    ratelaws(148) = expressions(43)*species(94)*species(11);
    ratelaws(149) = expressions(47)*species(97);
    ratelaws(150) = expressions(48)*species(94)*species(21);
    ratelaws(151) = expressions(49)*species(94)*species(22);
    ratelaws(152) = (expressions(1)*5e-7)*species(101)*species(100);
    ratelaws(153) = expressions(54)*species(98);
    ratelaws(154) = expressions(54)*species(99);
    ratelaws(155) = expressions(61)*species(101);
    ratelaws(156) = expressions(62)*species(100)*species(23);
    ratelaws(157) = expressions(64)*species(100)*species(24);
    ratelaws(158) = expressions(79)*species(102);
    ratelaws(159) = expressions(80)*species(102);
    ratelaws(160) = expressions(82)*species(100)*species(28);
    ratelaws(161) = expressions(95)*species(105);
    ratelaws(162) = expressions(99)*species(105);
    ratelaws(163) = expressions(98)*species(106);
    ratelaws(164) = expressions(98)*species(107);
    ratelaws(165) = expressions(99)*species(106);
    ratelaws(166) = expressions(100)*species(103);
    ratelaws(167) = expressions(101)*species(104);
    ratelaws(168) = expressions(103)*species(107)*species(26);
    ratelaws(169) = expressions(106)*species(107)*species(27);
    ratelaws(170) = expressions(109)*species(107)*species(32);
    ratelaws(171) = expressions(112)*species(107)*species(29);
    ratelaws(172) = expressions(116)*species(107)*species(30);
    ratelaws(173) = expressions(120)*species(107)*species(25);
    ratelaws(174) = expressions(123)*species(107)*species(31);
    ratelaws(175) = (4*expressions(125))*species(100)*species(33);
    ratelaws(176) = (4*expressions(127))*species(100)*species(34);
    ratelaws(177) = (2*expressions(131))*species(100)*species(36);
    ratelaws(178) = (2*expressions(131))*species(100)*species(86);
    ratelaws(179) = expressions(133)*species(107)*species(36);
    ratelaws(180) = expressions(136)*species(107)*species(37);
    ratelaws(181) = expressions(139)*species(107)*species(38);
    ratelaws(182) = expressions(143)*species(107)*species(39);
    ratelaws(183) = expressions(147)*species(107)*species(40);
    ratelaws(184) = expressions(150)*species(107)*species(41);
    ratelaws(185) = expressions(195)*species(103);
    ratelaws(186) = expressions(195)*species(104);
    ratelaws(187) = expressions(195)*species(105);
    ratelaws(188) = expressions(195)*species(106);
    ratelaws(189) = expressions(195)*species(107);
    ratelaws(190) = expressions(198)*species(94);
    ratelaws(191) = expressions(28)*species(108)*species(16);
    ratelaws(192) = expressions(29)*species(108)*species(64);
    ratelaws(193) = expressions(32)*species(108);
    ratelaws(194) = expressions(38)*species(109);
    ratelaws(195) = expressions(39)*species(14)*species(109);
    ratelaws(196) = expressions(39)*species(96)*species(109);
    ratelaws(197) = expressions(26)*species(109);
    ratelaws(198) = expressions(43)*species(109)*species(11);
    ratelaws(199) = expressions(47)*species(110);
    ratelaws(200) = expressions(48)*species(109)*species(21);
    ratelaws(201) = expressions(49)*species(109)*species(22);
    ratelaws(202) = expressions(59)*species(111);
    ratelaws(203) = expressions(63)*species(112)*species(101);
    ratelaws(204) = expressions(65)*species(113)*species(101);
    ratelaws(205) = expressions(66)*species(112);
    ratelaws(206) = expressions(67)*species(113);
    ratelaws(207) = expressions(79)*species(114);
    ratelaws(208) = expressions(83)*species(115)*species(101);
    ratelaws(209) = expressions(84)*species(114)*species(115);
    ratelaws(210) = expressions(104)*species(116);
    ratelaws(211) = expressions(107)*species(117);
    ratelaws(212) = expressions(110)*species(118);
    ratelaws(213) = expressions(114)*species(119);
    ratelaws(214) = expressions(118)*species(120);
    ratelaws(215) = expressions(121)*species(121);
    ratelaws(216) = expressions(124)*species(122);
    ratelaws(217) = expressions(126)*species(123);
    ratelaws(218) = (3*expressions(125))*species(100)*species(123);
    ratelaws(219) = expressions(128)*species(124);
    ratelaws(220) = (3*expressions(127))*species(100)*species(124);
    ratelaws(221) = expressions(129)*species(114)*species(35);
    ratelaws(222) = (2*expressions(131))*species(100)*species(127);
    ratelaws(223) = expressions(134)*species(125);
    ratelaws(224) = expressions(134)*species(126);
    ratelaws(225) = expressions(131)*species(100)*species(125);
    ratelaws(226) = expressions(131)*species(100)*species(126);
    ratelaws(227) = expressions(132)*species(19)*species(125);
    ratelaws(228) = expressions(134)*species(126);
    ratelaws(229) = expressions(133)*species(107)*species(125);
    ratelaws(230) = expressions(134)*species(127);
    ratelaws(231) = expressions(137)*species(128);
    ratelaws(232) = expressions(141)*species(129);
    ratelaws(233) = expressions(145)*species(130);
    ratelaws(234) = expressions(148)*species(131);
    ratelaws(235) = expressions(151)*species(132);
    ratelaws(236) = expressions(152)*species(116);
    ratelaws(237) = expressions(153)*species(117);
    ratelaws(238) = expressions(154)*species(118);
    ratelaws(239) = expressions(155)*species(119);
    ratelaws(240) = expressions(156)*species(120);
    ratelaws(241) = expressions(157)*species(121);
    ratelaws(242) = expressions(158)*species(122);
    ratelaws(243) = expressions(162)*species(126);
    ratelaws(244) = expressions(162)*species(127);
    ratelaws(245) = expressions(164)*species(128);
    ratelaws(246) = expressions(163)*species(129);
    ratelaws(247) = expressions(165)*species(130);
    ratelaws(248) = expressions(166)*species(131);
    ratelaws(249) = expressions(167)*species(132);
    ratelaws(250) = expressions(198)*species(109);
    ratelaws(251) = expressions(40)*species(133);
    ratelaws(252) = expressions(26)*species(133);
    ratelaws(253) = expressions(42)*species(13)*species(133);
    ratelaws(254) = expressions(43)*species(133)*species(11);
    ratelaws(255) = expressions(48)*species(133)*species(21);
    ratelaws(256) = expressions(49)*species(133)*species(22);
    ratelaws(257) = expressions(74)*species(133)*species(15);
    ratelaws(258) = expressions(76)*species(134);
    ratelaws(259) = 0.5*(expressions(1)*1e-6)*species(134)*species(134);
    ratelaws(260) = expressions(85)*species(135);
    ratelaws(261) = expressions(86)*species(135);
    ratelaws(262) = (2*expressions(126))*species(136);
    ratelaws(263) = (2*expressions(125))*species(100)*species(136);
    ratelaws(264) = (2*expressions(128))*species(137);
    ratelaws(265) = (2*expressions(127))*species(100)*species(137);
    ratelaws(266) = expressions(130)*species(138);
    ratelaws(267) = expressions(134)*species(139);
    ratelaws(268) = expressions(131)*species(100)*species(139);
    ratelaws(269) = (2*expressions(134))*species(140);
    ratelaws(270) = (2*expressions(134))*species(141);
    ratelaws(271) = expressions(132)*species(19)*species(140);
    ratelaws(272) = expressions(134)*species(141);
    ratelaws(273) = expressions(133)*species(107)*species(140);
    ratelaws(274) = expressions(134)*species(139);
    ratelaws(275) = expressions(161)*species(138);
    ratelaws(276) = expressions(162)*species(140);
    ratelaws(277) = expressions(162)*species(141);
    ratelaws(278) = expressions(162)*species(139);
    ratelaws(279) = expressions(198)*species(133);
    ratelaws(280) = expressions(81)*species(142);
    ratelaws(281) = (3*expressions(126))*species(143);
    ratelaws(282) = expressions(125)*species(100)*species(143);
    ratelaws(283) = (3*expressions(128))*species(144);
    ratelaws(284) = expressions(127)*species(100)*species(144);
    ratelaws(285) = (2*expressions(134))*species(145);
    ratelaws(286) = expressions(134)*species(145);
    ratelaws(287) = expressions(162)*species(145);
    ratelaws(288) = (4*expressions(126))*species(146);
    ratelaws(289) = (4*expressions(128))*species(147);
    ratelaws(290) = expressions(159)*species(146);
    ratelaws(291) = expressions(160)*species(147);

end

% Calculate species derivatives
function [ Dspecies ] = calc_species_deriv ( time, species, expressions )
    
    % initialize derivative vector
    Dspecies = zeros(147,1);
    
    % update observables
    [ observables ] = calc_observables( species, expressions );
    
    % update ratelaws
    [ ratelaws ] = calc_ratelaws( species, expressions, observables );
                        
    % calculate derivatives
    Dspecies(1) = -ratelaws(4) +ratelaws(74);
    Dspecies(2) = -ratelaws(4) +ratelaws(63) -ratelaws(71) +ratelaws(74);
    Dspecies(3) = -ratelaws(3) +ratelaws(72) -ratelaws(77) +ratelaws(143) +ratelaws(197) +ratelaws(252);
    Dspecies(4) = -ratelaws(1) -ratelaws(2);
    Dspecies(5) = ratelaws(1);
    Dspecies(6) = -ratelaws(5) +ratelaws(61) -ratelaws(69) +ratelaws(76);
    Dspecies(7) = -ratelaws(146) +ratelaws(194) +ratelaws(197) +ratelaws(250) +ratelaws(252) +ratelaws(279);
    Dspecies(8) = -ratelaws(5) +ratelaws(76) +ratelaws(141) +ratelaws(190) +ratelaws(250) +ratelaws(279);
    Dspecies(9) = -ratelaws(7) -ratelaws(78) +ratelaws(79) +ratelaws(193);
    Dspecies(10) = -ratelaws(12) +ratelaws(85) -ratelaws(87) +ratelaws(202);
    Dspecies(11) = -ratelaws(8) -ratelaws(82) +ratelaws(83) -ratelaws(148) -ratelaws(198) -ratelaws(254);
    Dspecies(12) = -ratelaws(9) +ratelaws(199);
    Dspecies(13) = -ratelaws(13) +ratelaws(17);
    Dspecies(14) = -ratelaws(81) +ratelaws(147) -ratelaws(195);
    Dspecies(15) = -ratelaws(18) +ratelaws(91) -ratelaws(257) +ratelaws(280);
    Dspecies(16) = -ratelaws(6) -ratelaws(7) +ratelaws(20) -ratelaws(191);
    Dspecies(17) = -ratelaws(21) +ratelaws(59) -ratelaws(66) +ratelaws(93) +ratelaws(166);
    Dspecies(18) = -ratelaws(22) +ratelaws(60) -ratelaws(67) +ratelaws(95) +ratelaws(167);
    Dspecies(19) = -ratelaws(23) -ratelaws(24) -ratelaws(25) -ratelaws(26) -ratelaws(28) -ratelaws(30) -ratelaws(31) -ratelaws(32) -ratelaws(33) -ratelaws(34) -ratelaws(36) -ratelaws(38) -ratelaws(39) -ratelaws(40) -ratelaws(68) +ratelaws(98) +ratelaws(101) +ratelaws(102) +ratelaws(103) +ratelaws(105) +ratelaws(107) +ratelaws(108) +ratelaws(109) +ratelaws(110) +ratelaws(111) +ratelaws(113) +ratelaws(115) +ratelaws(116) +ratelaws(117) +ratelaws(162) -ratelaws(227) +ratelaws(228) -ratelaws(271) +ratelaws(272);
    Dspecies(20) = ratelaws(62) -ratelaws(70) -ratelaws(80) +ratelaws(145) +ratelaws(193);
    Dspecies(21) = -ratelaws(10) +ratelaws(57) -ratelaws(64) -ratelaws(150) -ratelaws(200) -ratelaws(255);
    Dspecies(22) = -ratelaws(11) +ratelaws(58) -ratelaws(65) -ratelaws(151) -ratelaws(201) -ratelaws(256);
    Dspecies(23) = -ratelaws(156) +ratelaws(203);
    Dspecies(24) = -ratelaws(157) +ratelaws(204);
    Dspecies(25) = -ratelaws(31) +ratelaws(108) -ratelaws(173) +ratelaws(215);
    Dspecies(26) = -ratelaws(24) +ratelaws(101) -ratelaws(168) +ratelaws(210);
    Dspecies(27) = -ratelaws(25) +ratelaws(102) -ratelaws(169) +ratelaws(211);
    Dspecies(28) = -ratelaws(160) +ratelaws(208) +ratelaws(260);
    Dspecies(29) = -ratelaws(27) -ratelaws(28) +ratelaws(104) +ratelaws(105) -ratelaws(171) +ratelaws(213);
    Dspecies(30) = -ratelaws(29) -ratelaws(30) +ratelaws(106) +ratelaws(107) -ratelaws(172) +ratelaws(214);
    Dspecies(31) = -ratelaws(32) +ratelaws(109) -ratelaws(174) +ratelaws(216);
    Dspecies(32) = -ratelaws(26) +ratelaws(103) -ratelaws(170) +ratelaws(212);
    Dspecies(33) = -ratelaws(175) +ratelaws(217);
    Dspecies(34) = -ratelaws(176) +ratelaws(219);
    Dspecies(35) = -ratelaws(221) +ratelaws(266);
    Dspecies(36) = -ratelaws(33) +ratelaws(110) -ratelaws(177) -ratelaws(179) +ratelaws(223) +ratelaws(230);
    Dspecies(37) = -ratelaws(34) +ratelaws(111) -ratelaws(180) +ratelaws(231);
    Dspecies(38) = -ratelaws(35) -ratelaws(36) +ratelaws(112) +ratelaws(113) -ratelaws(181) +ratelaws(232);
    Dspecies(39) = -ratelaws(37) -ratelaws(38) +ratelaws(114) +ratelaws(115) -ratelaws(182) +ratelaws(233);
    Dspecies(40) = -ratelaws(39) +ratelaws(116) -ratelaws(183) +ratelaws(234);
    Dspecies(41) = -ratelaws(40) +ratelaws(117) -ratelaws(184) +ratelaws(235);
    Dspecies(42) = -ratelaws(14) +ratelaws(205);
    Dspecies(43) = -ratelaws(15) +ratelaws(206);
    Dspecies(44) = -ratelaws(44) +ratelaws(125) +ratelaws(241);
    Dspecies(45) = -ratelaws(41) +ratelaws(118) +ratelaws(236);
    Dspecies(46) = -ratelaws(42) +ratelaws(119) +ratelaws(237);
    Dspecies(47) = -ratelaws(19) +ratelaws(261);
    Dspecies(48) = -ratelaws(45) +ratelaws(121) +ratelaws(122) +ratelaws(239);
    Dspecies(49) = -ratelaws(46) +ratelaws(123) +ratelaws(124) +ratelaws(240);
    Dspecies(50) = -ratelaws(47) +ratelaws(126) +ratelaws(242);
    Dspecies(51) = -ratelaws(43) +ratelaws(120) +ratelaws(238);
    Dspecies(52) = -ratelaws(48) +ratelaws(290);
    Dspecies(53) = -ratelaws(49) +ratelaws(291);
    Dspecies(54) = -ratelaws(50) +ratelaws(275);
    Dspecies(55) = -ratelaws(51) +ratelaws(127) +ratelaws(243) +ratelaws(244) +ratelaws(276) +ratelaws(277) +ratelaws(278) +ratelaws(287);
    Dspecies(56) = -ratelaws(52) +ratelaws(128) +ratelaws(245);
    Dspecies(57) = -ratelaws(53) +ratelaws(129) +ratelaws(130) +ratelaws(246);
    Dspecies(58) = -ratelaws(54) +ratelaws(131) +ratelaws(132) +ratelaws(247);
    Dspecies(59) = -ratelaws(55) +ratelaws(133) +ratelaws(248);
    Dspecies(60) = -ratelaws(56) +ratelaws(134) +ratelaws(249);
    Dspecies(61) = ratelaws(1) -ratelaws(73);
    Dspecies(62) = ratelaws(4) -ratelaws(74) -ratelaws(75);
    Dspecies(63) = ratelaws(5) -ratelaws(76) -ratelaws(77) -ratelaws(141) +ratelaws(143) +ratelaws(197) +ratelaws(252);
    Dspecies(64) = ratelaws(6) -ratelaws(78) +ratelaws(79) -ratelaws(142) +ratelaws(144) -ratelaws(192);
    Dspecies(65) = ratelaws(7) +ratelaws(78) -ratelaws(79) -ratelaws(80) +ratelaws(145);
    Dspecies(66) = ratelaws(8) +ratelaws(82) -ratelaws(83) +ratelaws(148) +ratelaws(198) +ratelaws(254);
    Dspecies(67) = ratelaws(9) -ratelaws(84);
    Dspecies(68) = ratelaws(10) -ratelaws(135) +ratelaws(150) +ratelaws(200) +ratelaws(255);
    Dspecies(69) = ratelaws(11) -ratelaws(136) +ratelaws(151) +ratelaws(201) +ratelaws(256);
    Dspecies(70) = ratelaws(12) -ratelaws(85) -ratelaws(89) +ratelaws(154);
    Dspecies(71) = ratelaws(16) -ratelaws(85) -ratelaws(86) -ratelaws(88) -ratelaws(90) +ratelaws(155);
    Dspecies(72) = ratelaws(18) -ratelaws(91) -2.0*ratelaws(92) +2.0*ratelaws(158) +ratelaws(257);
    Dspecies(73) = ratelaws(21) -ratelaws(93) -ratelaws(97) -ratelaws(137) +ratelaws(161);
    Dspecies(74) = ratelaws(22) -ratelaws(95) -ratelaws(97) -2.0*ratelaws(99) -ratelaws(139) +ratelaws(161) +2.0*ratelaws(163);
    Dspecies(75) = ratelaws(23) -ratelaws(94) -ratelaws(98) -ratelaws(138);
    Dspecies(76) = ratelaws(23) -ratelaws(96) -ratelaws(98) -2.0*ratelaws(100) -ratelaws(140) +2.0*ratelaws(164);
    Dspecies(77) = ratelaws(24) -ratelaws(101);
    Dspecies(78) = ratelaws(25) -ratelaws(102);
    Dspecies(79) = ratelaws(26) -ratelaws(103);
    Dspecies(80) = ratelaws(27) -ratelaws(104);
    Dspecies(81) = ratelaws(28) -ratelaws(105);
    Dspecies(82) = ratelaws(29) -ratelaws(106);
    Dspecies(83) = ratelaws(30) -ratelaws(107);
    Dspecies(84) = ratelaws(31) -ratelaws(108);
    Dspecies(85) = ratelaws(32) -ratelaws(109);
    Dspecies(86) = ratelaws(33) -ratelaws(110) -ratelaws(178) +ratelaws(224);
    Dspecies(87) = ratelaws(34) -ratelaws(111);
    Dspecies(88) = ratelaws(35) -ratelaws(112);
    Dspecies(89) = ratelaws(36) -ratelaws(113);
    Dspecies(90) = ratelaws(37) -ratelaws(114);
    Dspecies(91) = ratelaws(38) -ratelaws(115);
    Dspecies(92) = ratelaws(39) -ratelaws(116);
    Dspecies(93) = ratelaws(40) -ratelaws(117);
    Dspecies(94) = ratelaws(77) -ratelaws(143) -ratelaws(146) -ratelaws(190) +ratelaws(194);
    Dspecies(95) = ratelaws(80) -ratelaws(144) -ratelaws(145) +ratelaws(191) +ratelaws(192);
    Dspecies(96) = ratelaws(81) -ratelaws(147) -ratelaws(196) +ratelaws(251) +ratelaws(252) +ratelaws(253) +ratelaws(279);
    Dspecies(97) = ratelaws(84) -ratelaws(149);
    Dspecies(98) = ratelaws(86) -ratelaws(153);
    Dspecies(99) = ratelaws(87) -ratelaws(154);
    Dspecies(100) = ratelaws(89) -ratelaws(152) -ratelaws(156) -ratelaws(157) -ratelaws(160) -ratelaws(175) -ratelaws(176) -ratelaws(177) -ratelaws(178) +ratelaws(217) -ratelaws(218) +ratelaws(219) -ratelaws(220) -ratelaws(222) +ratelaws(223) +ratelaws(224) -ratelaws(225) -ratelaws(226) +ratelaws(260) +ratelaws(262) -ratelaws(263) +ratelaws(264) -ratelaws(265) +ratelaws(267) -ratelaws(268) +ratelaws(269) +ratelaws(270) +ratelaws(281) -ratelaws(282) +ratelaws(283) -ratelaws(284) +ratelaws(285) +ratelaws(288) +ratelaws(289);
    Dspecies(101) = ratelaws(90) -ratelaws(152) -ratelaws(155) -ratelaws(203) -ratelaws(204) -ratelaws(208);
    Dspecies(102) = ratelaws(92) -ratelaws(158) -ratelaws(159);
    Dspecies(103) = ratelaws(94) -ratelaws(166) -ratelaws(185);
    Dspecies(104) = ratelaws(96) -ratelaws(167) -ratelaws(186);
    Dspecies(105) = ratelaws(97) -ratelaws(161) -ratelaws(162) -ratelaws(187);
    Dspecies(106) = ratelaws(99) -ratelaws(163) -ratelaws(165) -ratelaws(188);
    Dspecies(107) = ratelaws(100) -ratelaws(164) +ratelaws(165) -ratelaws(168) -ratelaws(169) -ratelaws(170) -ratelaws(171) -ratelaws(172) -ratelaws(173) -ratelaws(174) -ratelaws(179) -ratelaws(180) -ratelaws(181) -ratelaws(182) -ratelaws(183) -ratelaws(184) -ratelaws(189) +ratelaws(210) +ratelaws(211) +ratelaws(212) +ratelaws(213) +ratelaws(214) +ratelaws(215) +ratelaws(216) -ratelaws(229) +ratelaws(230) +ratelaws(231) +ratelaws(232) +ratelaws(233) +ratelaws(234) +ratelaws(235) -ratelaws(273) +ratelaws(274) +ratelaws(286);
    Dspecies(108) = ratelaws(144) -ratelaws(191) -ratelaws(192) -ratelaws(193);
    Dspecies(109) = ratelaws(146) -ratelaws(194) -ratelaws(195) -ratelaws(196) -ratelaws(197) -ratelaws(250) +ratelaws(251) +ratelaws(253);
    Dspecies(110) = ratelaws(149) -ratelaws(199);
    Dspecies(111) = ratelaws(152) -ratelaws(202) +ratelaws(203) +ratelaws(204) +ratelaws(208);
    Dspecies(112) = ratelaws(156) -ratelaws(203);
    Dspecies(113) = ratelaws(157) -ratelaws(204);
    Dspecies(114) = ratelaws(159) -ratelaws(207) -ratelaws(209) -ratelaws(221) +ratelaws(259) +ratelaws(260) +ratelaws(266);
    Dspecies(115) = ratelaws(160) -ratelaws(208) -ratelaws(209);
    Dspecies(116) = ratelaws(168) -ratelaws(210);
    Dspecies(117) = ratelaws(169) -ratelaws(211);
    Dspecies(118) = ratelaws(170) -ratelaws(212);
    Dspecies(119) = ratelaws(171) -ratelaws(213);
    Dspecies(120) = ratelaws(172) -ratelaws(214);
    Dspecies(121) = ratelaws(173) -ratelaws(215);
    Dspecies(122) = ratelaws(174) -ratelaws(216);
    Dspecies(123) = ratelaws(175) -ratelaws(217) -ratelaws(218) +ratelaws(262);
    Dspecies(124) = ratelaws(176) -ratelaws(219) -ratelaws(220) +ratelaws(264);
    Dspecies(125) = ratelaws(177) -ratelaws(223) -ratelaws(225) -ratelaws(227) +ratelaws(228) -ratelaws(229) +ratelaws(269) +ratelaws(274);
    Dspecies(126) = ratelaws(178) -ratelaws(224) -ratelaws(226) +ratelaws(227) -ratelaws(228) +ratelaws(270);
    Dspecies(127) = ratelaws(179) -ratelaws(222) -ratelaws(230) +ratelaws(267);
    Dspecies(128) = ratelaws(180) -ratelaws(231);
    Dspecies(129) = ratelaws(181) -ratelaws(232);
    Dspecies(130) = ratelaws(182) -ratelaws(233);
    Dspecies(131) = ratelaws(183) -ratelaws(234);
    Dspecies(132) = ratelaws(184) -ratelaws(235);
    Dspecies(133) = ratelaws(195) +ratelaws(196) -ratelaws(251) -ratelaws(252) -ratelaws(253) -ratelaws(279);
    Dspecies(134) = 2.0*ratelaws(207) -ratelaws(258) -2.0*ratelaws(259);
    Dspecies(135) = ratelaws(209) -ratelaws(260);
    Dspecies(136) = ratelaws(218) -ratelaws(262) -ratelaws(263) +ratelaws(281);
    Dspecies(137) = ratelaws(220) -ratelaws(264) -ratelaws(265) +ratelaws(283);
    Dspecies(138) = ratelaws(221) -ratelaws(266);
    Dspecies(139) = ratelaws(222) +ratelaws(229) -ratelaws(267) -ratelaws(268) -ratelaws(274) +ratelaws(285);
    Dspecies(140) = ratelaws(225) -ratelaws(269) -ratelaws(271) +ratelaws(272) -ratelaws(273) +ratelaws(286);
    Dspecies(141) = ratelaws(226) -ratelaws(270) +ratelaws(271) -ratelaws(272);
    Dspecies(142) = ratelaws(258) -ratelaws(280);
    Dspecies(143) = ratelaws(263) -ratelaws(281) -ratelaws(282) +ratelaws(288);
    Dspecies(144) = ratelaws(265) -ratelaws(283) -ratelaws(284) +ratelaws(289);
    Dspecies(145) = ratelaws(268) +ratelaws(273) -ratelaws(285) -ratelaws(286);
    Dspecies(146) = ratelaws(282) -ratelaws(288);
    Dspecies(147) = ratelaws(284) -ratelaws(289);

end


end
