# Supplementary material for: Cell fate in antiviral response arises in the crosstalk of IRF, NF-κB and JAK/STAT pathways
Source: Nat Commun. 2018 Feb 5;9:493. doi: 10.1038/s41467-017-02640-8 (PMC5799375; doi:10.1038/s41467-017-02640-8)
Supplement: Supplementary file 18 — Supplementary Data 15 [file 41467_2017_2640_MOESM18_ESM.zip › SuppData15__Czerkies_et_al_2017_model_code/matlab/main.m]

% % % % % % % % % % % % % % % % % % % % % % % % % % % % % % % % % % % % % %
%                                                                         %
%  The mathematical model supplements the article:                        %
%                                                                         %
%          "Cell fate in anti-viral response arises in the                %
%           crosstalk of IRF, NF-kB and JAK/STAT pathways"                %
%                       by Czerkies et al, 2017/2018.                     %
%                                                                         %
%  This is the main MATLAB file (the "driver"), which runs simulations    %
%  of the model system (defined separately in file innate_immunity.m).    %
%                                                                         %
% % % % % % % % % % % % % % % % % % % % % % % % % % % % % % % % % % % % % %


%% *** PARAMETERS ***

%% kinetic parameters and several molecular abundancies
%
parameters0 = [          ...
            5            ... %    1  k_v
      1000000            ... %    2  lps_n
       100000            ... %    3  polyIC_n
        10000            ... %    4  ifnar_n
      1000000            ... %    5  ifnb_initial
       100000            ... %    6  tak1_n
       200000            ... %    7  ikk_n
       100000            ... %    8  NFkB_n
       100000            ... %    9  tbk1_n
       100000            ... %   10  irf3_n
       100000            ... %   11  traf3_n
       500000            ... %   12  mavs_n
          100            ... %   13  liposome_n
            0.00001      ... %   14  V_liposome
            0.0003       ... %   15  L_liposome_cyt
            0.0005       ... %   16  L_polyIC
            0.000000001  ... %   17  B_lps
            0.0001       ... %   18  U_lps
            0.0002       ... %   19  L_tlr4_lps
            0.0000001    ... %   20  B_rig_mavs
            0.001        ... %   21  U_rig_mavs
            0.00000001   ... %   22  B_polyIC
            0.001        ... %   23  U_polyIC
            0.0001       ... %   24  C_ifnb
            0.0000001    ... %   25  B_ifnb_cyt
            0.000000001  ... %   26  B_ifnb_ext
            0.001        ... %   27  U_ifnb
            0.0000001    ... %   28  B_socs1
            0.0003       ... %   29  U_socs1
            0.00000003   ... %   30  A_tbk1_tlr4
            0.00000003   ... %   31  A_tak1_tlr4
            0.00001      ... %   32  A_tak1_0
            0.01         ... %   33  D_tak1
            0.0000001    ... %   34  B_mavs_traf
            0.001        ... %   35  U_mavs_traf
            0.00000003   ... %   36  B_mavs_tbk1
            0.001        ... %   37  U_mavs_tbk1
            0.0001       ... %   38  D_tbk1
            0.00000001   ... %   39  U_mavs_tbk1_a20
            0.00000003   ... %   40  A_tak1_mavs
            0.0000000006 ... %   41  A_ikk
            0.002        ... %   42  D_ikk_1
        10000            ... %   43  D_ikk_2
            0.001        ... %   44  D_ikk_3
            0.00000001   ... %   45  A_pkr
            0.00000003   ... %   46  A_oas1a
            0.0000005    ... %   47  B_nfkb_ikba_cyt
            0.0000001    ... %   48  D_ikba_ikk
            0.0000005    ... %   49  D_nfkb_ikba_ikk
            0.01         ... %   50  L_ikba_p
            0.0001       ... %   51  L_ikba
            0.00002      ... %   52  L_nfkb_ikba
            0.0005       ... %   53  L_a20
            0.01         ... %   54  I_nfkb
            0.05         ... %   55  E_nfkb_ikba
            0.002        ... %   56  I_ikba
            0.005        ... %   57  E_ikba
            0.0000004    ... %   58  A_ikba_g_nfkb
            0.000001     ... %   59  D_ikba_g_ikba
            0.0000001    ... %   60  A_a20_g_nfkb
            0.000001     ... %   61  D_a20_g_ikba
            0.1          ... %   62  T_ikba
            0.1          ... %   63  T_a20
        10000            ... %   64  M_oas1a
            0.00075      ... %   65  L_ikba_mRNA
            0.00075      ... %   66  L_a20_mRNA
        30000            ... %   67  M_pkr
            0.5          ... %   68  S_ikba
            0.5          ... %   69  S_a20
            0.0000003    ... %   70  A_irf3_tbk1
            0.000013     ... %   71  A_irf3_0
            0.001        ... %   72  D_irf3
            0.000001     ... %   73  B_irf3_irf3_cyt
            0.001        ... %   74  U_irf3_irf3
            0.01         ... %   75  I_irf3_irf3
            0.001        ... %   76  E_irf3
            0.0000004    ... %   77  A_ifnb_g_nfkb
            0.000001     ... %   78  D_ifnb_g_nfkb_ikba
            0.00000003   ... %   79  A_ifnb_g_nfkb_irf3
            0.001        ... %   80  D_ifnb_g_nfkb_irf3
            0.015        ... %   81  T_ifnb
            0.0003       ... %   82  L_ifnb_mRNA
            0.1          ... %   83  S_ifnb
            0.0000003    ... %   84  A_stat
        30000            ... %   85  M_ifnb
            0.001        ... %   86  D_stat1
            0.001        ... %   87  D_stat2
            0.00001      ... %   88  B_stat1_stat2_cyt
            0.003        ... %   89  U_stat1_stat2
            0.000001     ... %   90  B_stat2_stat2_cyt
            0.003        ... %   91  U_stat2_stat2
            0.01         ... %   92  I_stat
            0.001        ... %   93  E_stat1
            0.001        ... %   94  E_stat2
            0.00001      ... %   95  A_pkr_g_stat1_2
            0.00001      ... %   96  A_pkr_g_stat2_2
            0.01         ... %   97  D_pkr_g
            0.000001     ... %   98  A_oas1a_g_stat1_2
            0.000001     ... %   99  A_oas1a_g_stat2_2
            0.01         ... %  100  D_oas1a_g
            0.0000003    ... %  101  A_irf7_g_stat1_2
            0.0000003    ... %  102  A_irf7_g_stat2_2
            0.01         ... %  103  D_irf7_g
            0.0001       ... %  104  A_stat1_g_0
            0.0000003    ... %  105  A_stat1_g_stat1_2
            0.0000003    ... %  106  A_stat1_g_stat2_2
            0.01         ... %  107  D_stat1_g
            0.0001       ... %  108  A_stat2_g_0
            0.0000003    ... %  109  A_stat2_g_stat1_2
            0.0000003    ... %  110  A_stat2_g_stat2_2
            0.01         ... %  111  D_stat2_g
            0.000001     ... %  112  A_rig_g_stat1_2
            0.000001     ... %  113  A_rig_g_stat2_2
            0.01         ... %  114  D_rig_g
            0.000003     ... %  115  A_socs1_g_stat1_2
            0.000003     ... %  116  A_socs1_g_stat2_2
            0.01         ... %  117  D_socs1_g
            0.0000003    ... %  118  A_tnf_g_nfkb
            0.01         ... %  119  D_tnf_g
            0.0000003    ... %  120  A_il6_g_nfkb
            0.01         ... %  121  D_il6_g
            0.0000002    ... %  122  A_rantes_g_irf3
            0.01         ... %  123  D_rantes_g           
            0.0000005	 ... %	124	A_ccl2_g_nfkb
            0.0000001	 ... %	125	A_ccl2_g_stat1_2
            0.0000001	 ... %	126	A_ccl2_g_stat2_2
            0.01    	 ... %	127	D_ccl2_g
            0.0000003	 ... %	128	A_isg56_g_stat1_2
            0.0000003	 ... %	129	A_isg56_g_stat2_2
            0.01    	 ... %	130	D_isg56_g
            0.0000003	 ... %	131	A_isg54_g_stat1_2
            0.0000003	 ... %	132	A_isg54_g_stat2_2
            0.0001   	 ... %	133	A_isg54_g_0
            0.01    	 ... %	134	D_isg54_g
            0.0000003	 ... %	135	A_irf1_g_stat1_2
            0.0000003	 ... %	136	A_irf1_g_stat2_2
            0.0003   	 ... %	137	A_irf1_g_0
            0.01    	 ... %	138	D_irf1_g
            0.0000004	 ... %	139	A_irf5_g_stat1_2
            0.0000004	 ... %	140	A_irf5_g_stat2_2
            0.01    	 ... %	141	D_irf5_g
            0.0000004	 ... %	142	A_isg15_g_stat1_2
            0.0000004	 ... %	143	A_isg15_g_stat2_2
            0.01    	 ... %	144	D_isg15_g
            0.015   	 ... %	145	T_pkr
            0.005   	 ... %	146	T_oas1a
            0.03    	 ... %	147	T_irf7
            0.04    	 ... %	148	T_stat1
            0.04    	 ... %	149	T_stat2
            0.01    	 ... %	150	T_rig
            0.003   	 ... %	151	T_socs1
            0.03    	 ... %	152	T_tnf
            0.02    	 ... %	153	T_il6
            0.004   	 ... %	154	T_rantes
            0.02    	 ... %	155	T_ccl2
            0.03    	 ... %	156	T_isg54
            0.03    	 ... %	157	T_isg56
            0.05    	 ... %	158	T_irf1
            0.002   	 ... %	159	T_irf5
            0.04    	 ... %	160	T_isg15
            0.0001  	 ... %	161	L_pkr_mRNA
            0.0001  	 ... %	162	L_oas1a_mRNA
            0.0001  	 ... %	163	L_irf7_mRNA
            0.0001  	 ... %	164	L_stat1_mRNA
            0.0001  	 ... %	165	L_stat2_mRNA
            0.0001  	 ... %	166	L_rig_mRNA
            0.0001  	 ... %	167	L_socs1_mRNA
            0.001   	 ... %	168	L_tnf_mRNA
            0.0005  	 ... %	169	L_il6_mRNA
            0.0001  	 ... %	170	L_rantes_mRNA
            0.0001  	 ... %	171	L_ccl2_mRNA
            0.0001  	 ... %	172	L_isg54_mRNA
            0.0001  	 ... %	173	L_isg56_mRNA
            0.0002  	 ... %	174	L_irf1_mRNA
            0.0001  	 ... %	175	L_irf5_mRNA
            0.0001  	 ... %	176	L_isg15_mRNA
            0.03    	 ... %	177	S_pkr
            0.03    	 ... %	178	S_oas1a
            0.1     	 ... %	179	S_rig
            0.01     	 ... %	180	S_stat1
            0.01     	 ... %	181	S_stat2
            0.03    	 ... %	182	S_socs1
            0.02    	 ... %	183	S_tlr4
            0.00001  	 ... %	184	L_pkr
            0.00003 	 ... %	185	L_pkr_active
            0.00001 	 ... %	186	L_oas1a
            0.00003  	 ... %	187	L_oas1a_active
            0.000003 	 ... %	188	L_stat
            0.0001  	 ... %	189	L_stat_p
            0.00003 	 ... %	190	L_rig_inactive
            0.0003  	 ... %	191	L_rig_active
            0.00002 	 ... %	192	L_ifnb_ext
            0.00001  	 ... %	193	L_socs1
            0.00001 	 ... %	194	L_tlr4           
];


%% initial cellular abundancies of molecular species
%
species_init0 = [...
       0   ... %    1  LPS(TLR4)
       0   ... %    2  TLR4(LPS)
       0   ... %    3  PolyIC(RIG)
       0   ... %    4  Liposome(loc~ext)
       0   ... %    5  Liposome_cyt_n()
       0   ... %    6  RIG(MAVS,PolyIC)
  100000   ... %    7  TRAF3(MAVS)
  500000   ... %    8  MAVS(RIG,TBK1,TRAF3)
   10000   ... %    9  IFNAR(IFNb,Socs1)
  100000   ... %   10  TAK1(st~i)
  200000   ... %   11  IKK(st~n)
  100000   ... %   12  IkBa(NFkB!1,Ser32_36~0,loc~cyt).NFkB(IkBa!1,loc~cyt)
       0   ... %   13  A20()
  100000   ... %   14  TBK1(MAVS,Ser172~0)
  100000   ... %   15  IRF3(IRF3,Ser396~0,loc~cyt)
       0   ... %   16  IFNb(IFNAR,loc~cyt)
       0   ... %   17  STAT1(STAT2,Tyr701~0,loc~cyt)
   30000   ... %   18  STAT2(STAT1,Tyr690~0,loc~cyt)
       0   ... %   19  STAT1(STAT2!1,Tyr701~p,loc~nuc).STAT2(STAT1!1,Tyr690~p,loc~nuc)
       0   ... %   20  SOCS1(IFNAR)
       0   ... %   21  PKR(st~i)
       0   ... %   22  OAS1A(st~i)
       2   ... %   23  G_IkBa(NFkB~0)
       2   ... %   24  G_A20(NFkB~0)
       2   ... %   25  G_RIG(st~0)
       2   ... %   26  G_PKR(st~0)
       2   ... %   27  G_OAS1A(st~0)
       2   ... %   28  G_IFNb(IRF3~0,NFkB~0)
       2   ... %   29  G_STAT1(st~0)
       2   ... %   30  G_STAT2(st~0)
       2   ... %   31  G_SOCS1(st~0)
       2   ... %   32  G_IRF7(st~0)
       2   ... %   33  G_TNF(NFkB~0)
       2   ... %   34  G_IL6(NFkB~0)
       2   ... %   35  G_RANTES(IRF3~0)
       2   ... %   36  G_CCL2(NFkB~0,st~0)
       2   ... %   37  G_ISG56(st~0)
       2   ... %   38  G_ISG54(st~0)
       2   ... %   39  G_IRF1(st~0)
       2   ... %   40  G_IRF5(st~0)
       2   ... %   41  G_ISG15(st~0)
       0   ... %   42  IkBa_mRNA()
       0   ... %   43  A20_mRNA()
       0   ... %   44  RIG_mRNA()
       0   ... %   45  PKR_mRNA()
       0   ... %   46  OAS1A_mRNA()
       0   ... %   47  IFNb_mRNA()
       0   ... %   48  STAT1_mRNA()
       0   ... %   49  STAT2_mRNA()
       0   ... %   50  SOCS1_mRNA()
       0   ... %   51  IRF7_mRNA()
       0   ... %   52  TNF_mRNA()
       0   ... %   53  IL6_mRNA()
       0   ... %   54  RANTES_mRNA()
       0   ... %   55  CCL2_mRNA()
       0   ... %   56  ISG56_mRNA()
       0   ... %   57  ISG54_mRNA()
       0   ... %   58  IRF1_mRNA()
       0   ... %   59  IRF5_mRNA()
       0   ... %   60  ISG15_mRNA()
       0   ... %   61  Liposome(loc~cyt)
       0   ... %   62  LPS(TLR4!1).TLR4(LPS!1)
       0   ... %   63  MAVS(RIG!1,TBK1,TRAF3).RIG(MAVS!1,PolyIC)
       0   ... %   64  IFNb(IFNAR,loc~ext)
       0   ... %   65  IFNAR(IFNb!1,Socs1).IFNb(IFNAR!1,loc~ext)
       0   ... %   66  TAK1(st~a)
       0   ... %   67  IKK(st~a)
       0   ... %   68  PKR(st~a)
       0   ... %   69  OAS1A(st~a)
       0   ... %   70  NFkB(IkBa,loc~cyt)
       0   ... %   71  IkBa(NFkB,Ser32_36~0,loc~cyt)
       0   ... %   72  IRF3(IRF3,Ser396~p,loc~cyt)
       0   ... %   73  STAT1(STAT2,Tyr701~p,loc~cyt)
       0   ... %   74  STAT2(STAT1,Tyr690~p,loc~cyt)
       0   ... %   75  STAT1(STAT2,Tyr701~p,loc~nuc)
       0   ... %   76  STAT2(STAT1,Tyr690~p,loc~nuc)
       0   ... %   77  G_PKR(st~STAT1_2)
       0   ... %   78  G_OAS1A(st~STAT1_2)
       0   ... %   79  G_IRF7(st~STAT1_2)
       0   ... %   80  G_STAT1(st~other)
       0   ... %   81  G_STAT1(st~STAT1_2)
       0   ... %   82  G_STAT2(st~other)
       0   ... %   83  G_STAT2(st~STAT1_2)
       0   ... %   84  G_RIG(st~STAT1_2)
       0   ... %   85  G_SOCS1(st~STAT1_2)    
       0   ... %   86  G_CCL2(NFkB~0,st~STAT1_2)
       0   ... %   87  G_ISG56(st~STAT1_2)
       0   ... %   88  G_ISG54(st~other)
       0   ... %   89  G_ISG54(st~STAT1_2)
       0   ... %   90  G_IRF1(st~other)
       0   ... %   91  G_IRF1(st~STAT1_2)
       0   ... %   92  G_IRF5(st~STAT1_2)
       0   ... %   93  G_ISG15(st~STAT1_2)
       0   ... %   94  MAVS(RIG!1,TBK1,TRAF3).PolyIC(RIG!2).RIG(MAVS!1,PolyIC!2)
       0   ... %   95  IFNAR(IFNb!1,Socs1!2).IFNb(IFNAR!1,loc~ext).SOCS1(IFNAR!2)
       0   ... %   96  TBK1(MAVS,Ser172~p)
       0   ... %   97  IKK(st~i)
       0   ... %   98  IkBa(NFkB,Ser32_36~p,loc~cyt)
       0   ... %   99  IkBa(NFkB!1,Ser32_36~p,loc~cyt).NFkB(IkBa!1,loc~cyt)
       0   ... %   100	NFkB(IkBa,loc~nuc)
       0   ... %   101	IkBa(NFkB,Ser32_36~0,loc~nuc)
       0   ... %   102	IRF3(IRF3!1,Ser396~p,loc~cyt).IRF3(IRF3!1,Ser396~p,loc~cyt)
       0   ... %   103	STAT1(STAT2,Tyr701~0,loc~nuc)
       0   ... %   104	STAT2(STAT1,Tyr690~0,loc~nuc)
       0   ... %   105	STAT1(STAT2!1,Tyr701~p,loc~cyt).STAT2(STAT1!1,Tyr690~p,loc~cyt)
       0   ... %   106	STAT2(STAT1!1,Tyr690~p,loc~cyt).STAT2(STAT1!1,Tyr690~p,loc~cyt)
       0   ... %   107	STAT2(STAT1!1,Tyr690~p,loc~nuc).STAT2(STAT1!1,Tyr690~p,loc~nuc)
       0   ... %   108	IFNAR(IFNb,Socs1!1).SOCS1(IFNAR!1)
       0   ... %   109	MAVS(RIG!1,TBK1,TRAF3!2).PolyIC(RIG!3).RIG(MAVS!1,PolyIC!3).TRAF3(MAVS!2)
       0   ... %   110	IKK(st~ii)
       0   ... %   111	IkBa(NFkB!1,Ser32_36~0,loc~nuc).NFkB(IkBa!1,loc~nuc)
       0   ... %   112	G_IkBa(NFkB~1)
       0   ... %   113	G_A20(NFkB~1)
       0   ... %   114	IRF3(IRF3!1,Ser396~p,loc~nuc).IRF3(IRF3!1,Ser396~p,loc~nuc)
       0   ... %   115	G_IFNb(IRF3~0,NFkB~1)
       0   ... %   116	G_PKR(st~STAT2_2)
       0   ... %   117	G_OAS1A(st~STAT2_2)
       0   ... %   118	G_IRF7(st~STAT2_2)
       0   ... %   119	G_STAT1(st~STAT2_2)
       0   ... %   120	G_STAT2(st~STAT2_2)
       0   ... %   121	G_RIG(st~STAT2_2)
       0   ... %   122	G_SOCS1(st~STAT2_2)
       0   ... %   123	G_TNF(NFkB~1)
       0   ... %   124	G_IL6(NFkB~1)
       0   ... %   125	G_CCL2(NFkB~1,st~0)
       0   ... %   126	G_CCL2(NFkB~1,st~STAT1_2)
       0   ... %   127	G_CCL2(NFkB~0,st~STAT2_2)
       0   ... %   128	G_ISG56(st~STAT2_2)
       0   ... %   129	G_ISG54(st~STAT2_2)
       0   ... %   130	G_IRF1(st~STAT2_2)
       0   ... %   131	G_IRF5(st~STAT2_2)
       0   ... %   132	G_ISG15(st~STAT2_2)
       0   ... %   133	MAVS(RIG!1,TBK1!2,TRAF3!3).PolyIC(RIG!4).RIG(MAVS!1,PolyIC!4).TBK1(MAVS!2,Ser172~p).TRAF3(MAVS!3)
       0   ... %   134	IRF3(IRF3,Ser396~p,loc~nuc)
       0   ... %   135	G_IFNb(IRF3~1,NFkB~1)
       0   ... %   136	G_TNF(NFkB~2)
       0   ... %   137	G_IL6(NFkB~2)
       0   ... %   138	G_RANTES(IRF3~1)
       0   ... %   139	G_CCL2(NFkB~1,st~STAT2_2)
       0   ... %   140	G_CCL2(NFkB~2,st~0)
       0   ... %   141	G_CCL2(NFkB~2,st~STAT1_2)
       0   ... %   142	IRF3(IRF3,Ser396~0,loc~nuc)
       0   ... %   143	G_TNF(NFkB~3)
       0   ... %   144	G_IL6(NFkB~3)
       0   ... %   145	G_CCL2(NFkB~2,st~STAT2_2)
       0   ... %   146	G_TNF(NFkB~4)
       0   ... %   147	G_IL6(NFkB~4)
];


%% *** SIMULATIONS ***

display('Simulations in progress... (This will take about a minute.)');
tic

timesteps_equil = 0 : 10*60 : 3000000;
timesteps_stimu = 0 :  2*60 : 24*60*60;

%% equilibration
%

% Below, one of three cell types should be selected (i.e., uncommented):
%
% (1) WT:
parameters  = parameters0;
cells_title = 'WT, equilibration';
%
% (2) Stat1 KO cells:
% parameters(104:106) = 0;  % Stat1 gene activation: switched off for good
% cells_title = 'Stat1 KO, equilibration';
%
% (3) RelA KO cells:
% parameters(8) = 10^4;     % number of NF-kB molecules per cell: very low
% cells_title = 'RelA KO, equilibration'

fig0 = figure;
[~, ~, species_out_eq, ~] = ...
    innate_immunity(timesteps_equil',species_init0,parameters,0);
title(cells_title, 'FontSize',14);
set(legend, 'FontSize',6, 'Location','eastoutside')
xlabel('Time [s]');


%% poly(I:C) stimulation
%
species = species_out_eq(end,:);
species(4) = 100;    % number of liposomes
%
fig1 = figure;
innate_immunity(timesteps_stimu',species,parameters,0);
title('poly(I:C) 1 $\mu$g/ml', 'FontSize',14, 'Interpreter','LaTeX');
set(legend, 'FontSize',6, 'Location','eastoutside')
xlabel('Time [s]');


%% LPS stimulation
%
species = species_out_eq(end,:);
species(1) = 1e+6;   % number of LPS molecules
%
fig2 = figure;
innate_immunity(timesteps_stimu',species,parameters,0);
title('LPS 1 $\mu$g/ml', 'FontSize',14, 'Interpreter','LaTeX');
set(legend, 'FontSize',6, 'Location','eastoutside')
xlabel('Time [s]')


%% IFNb stimulation

species = species_out_eq(end,:);
species(64) = 1e+6;  % number of IFNb_ext molecules
%
fig3 = figure;
[~, ~, species_out_IFNb24h, ~] = ...
     innate_immunity(timesteps_stimu',species,parameters,0);
title('IFN$\beta$ 1000 U/ml', 'FontSize',14, 'Interpreter','LaTeX');
set(legend, 'FontSize',6, 'Location','eastoutside')
xlabel('Time [s]')


%% poly(I:C) stimulation after 24 h IFNb stimulation
%
species = species_out_IFNb24h(end,:);
species(4) = 100;    % number of liposomes
%
fig4 = figure;
innate_immunity(timesteps_stimu',species,parameters,0);
title('poly(I:C) 1 $\mu$g/ml after 24 h IFN$\beta$ 1000 U/ml', 'FontSize',12, ...
      'Interpreter','LaTeX');
set(legend, 'FontSize',6, 'Location','eastoutside')
xlabel('Time [s]')


%%
display('Simulations done.');
toc
