# Supplementary material for: Cell fate in antiviral response arises in the crosstalk of IRF, NF-κB and JAK/STAT pathways
Source: Nat Commun. 2018 Feb 5;9:493. doi: 10.1038/s41467-017-02640-8 (PMC5799375; doi:10.1038/s41467-017-02640-8)
Supplement: Supplementary file 18 — Supplementary Data 15 [file 41467_2017_2640_MOESM18_ESM.zip › SuppData15__Czerkies_et_al_2017_model_code/ReadMe.txt]

The mathematical model contained within this directory supplements the article

          "Cell fate in anti-viral response arises in the
           crosstalk of IRF, NF-kB and JAK/STAT pathways"
                       by Czerkies et al, 2017/2018.

The model has been implemented within BioNetGen, which allows for performing 
both deterministic (cvODE solver) and stochastic (Gillespie stochastic simulation
algorithm, SSA) simulations of dynamics of the innate immune responses model.
The BioNetGen input file is named innate_immunity.bngl (BNGL in the file name
extension stands for BioNetGen Language).

In the export directory there are executable model files for Matlab (which can
be used for running only deterministic simulations), and an equivalent model 
definition in SBML (for use with a variety of other software tools).


BNGL model execution instructions
---------------------------------

1)  Download BioNetGen from http://www.bionetgen.org and install the software 
following the step-by-step instructions provided in the tutorial. (This may 
require the installation of Perl and, optionally, Java.)

The model has been developed and tested under BioNetGen 2.2.6, in hope that
it will be compatible with later BioNetGen releases.

2)  Place the file 'innate_immunity.bngl' into 'Models2' folder contained in 
the BioNetGen directory.

3) In the command window under Windows: change the current working directory 
to 'Models2' in your installed BioNetGen directory hierarchy by issuing e.g.

  cd "C:\Program Files\BioNetGen-2.2.6-stable\Models2"

and run BioNetGen engine with the following command:

  perl ..\BNG2.pl innate_immunity.bngl

(Proceed analogously under Linux/Mac OS X.)

Simulations (by default, SSA) can take about 5-10 minutes and will produce,
i.a., two GDAT-files: one from a very long equilibration, the other for 
the last 24 hr of equilibration and subsequent 24+24 hr-long stimulation.
Details of the stimulation protocol are given in comments of the BNGL file
header. Please read comments at the bottom of the BNGL file to learn how
to perform deterministic simulations, and change cell type or stimulus.

You can visualize individual resulting trajectories using e.g. PhiBPlot, which 
is contained in the BioNetGen installation directory (Java required). Under
Windows, double-click the application jar file and select a GDAT-file; under 
Linux/Mac OS X, type in the command line:

  java -jar BNG_DIR/PhiBPlot/PhiBPlot.jar innate_immunity_ssa__equil_1d__stimul_2d.gdat

where BNG_DIR is the BioNetGen main directory.


Optional use of RuleBender
--------------------------

To facilitate model execution and analysis, you can also consider using 
BioNetGen via RuleBender, which is an integrated environment with a convenient
trajectory visualization tool (please see http://www.rulebender.org).

(Please note that as of RuleBender 2.0.328 the contact map feature does not
work correctly for the model, plausibly due to the use of functional rate laws.)


-- Thu Jan 21 19:36:15 CET 2016
