# Supplementary material for: Cell fate in antiviral response arises in the crosstalk of IRF, NF-κB and JAK/STAT pathways
Source: Nat Commun. 2018 Feb 5;9:493. doi: 10.1038/s41467-017-02640-8 (PMC5799375; doi:10.1038/s41467-017-02640-8)
Supplement: Supplementary file 18 — Supplementary Data 15 [file 41467_2017_2640_MOESM18_ESM.zip › SuppData15__Czerkies_et_al_2017_model_code/sbml/innate_immunity_sbml.xml]

<!--
This file is an SBML implementation of a mathematical model 
described in the article:

   "Cell fate in anti-viral response arises in the
    crosstalk of IRF, NF-kB and JAK/STAT pathways"
                by Czerkies et al, 2017/2018.
-->
<?xml version="1.0" encoding="UTF-8"?>
<!-- Created by BioNetGen 2.2.6  -->
<sbml xmlns="http://www.sbml.org/sbml/level2/version3" level="2" version="3">
  <model id="innate_immunity">
    <listOfCompartments>
      <compartment id="cell" size="1"/>
    </listOfCompartments>
    <listOfSpecies>
      <species id="S1" compartment="cell" initialConcentration="0" name="LPS(TLR4)"/>
      <species id="S2" compartment="cell" initialConcentration="0" name="TLR4(LPS)"/>
      <species id="S3" compartment="cell" initialConcentration="0" name="PolyIC(RIG)"/>
      <species id="S4" compartment="cell" initialConcentration="0" name="Liposome(loc~ext)"/>
      <species id="S5" compartment="cell" initialConcentration="0" name="Liposome_cyt_n()"/>
      <species id="S6" compartment="cell" initialConcentration="0" name="RIG(MAVS,PolyIC)"/>
      <species id="S7" compartment="cell" initialConcentration="100000" name="TRAF3(MAVS)"/>
      <species id="S8" compartment="cell" initialConcentration="500000" name="MAVS(RIG,TBK1,TRAF3)"/>
      <species id="S9" compartment="cell" initialConcentration="10000" name="IFNAR(IFNb,Socs1)"/>
      <species id="S10" compartment="cell" initialConcentration="100000" name="IkBa(NFkB!1,Ser32_36~0,loc~cyt).NFkB(IkBa!1,loc~cyt)"/>
      <species id="S11" compartment="cell" initialConcentration="100000" name="TAK1(st~i)"/>
      <species id="S12" compartment="cell" initialConcentration="200000" name="IKK(st~n)"/>
      <species id="S13" compartment="cell" initialConcentration="0" name="A20()"/>
      <species id="S14" compartment="cell" initialConcentration="100000" name="TBK1(MAVS,Ser172~0)"/>
      <species id="S15" compartment="cell" initialConcentration="100000" name="IRF3(IRF3,Ser396~0,loc~cyt)"/>
      <species id="S16" compartment="cell" initialConcentration="0" name="IFNb(IFNAR,loc~cyt)"/>
      <species id="S17" compartment="cell" initialConcentration="0" name="STAT1(STAT2,Tyr701~0,loc~cyt)"/>
      <species id="S18" compartment="cell" initialConcentration="30000" name="STAT2(STAT1,Tyr690~0,loc~cyt)"/>
      <species id="S19" compartment="cell" initialConcentration="0" name="STAT1(STAT2!1,Tyr701~p,loc~nuc).STAT2(STAT1!1,Tyr690~p,loc~nuc)"/>
      <species id="S20" compartment="cell" initialConcentration="0" name="SOCS1(IFNAR)"/>
      <species id="S21" compartment="cell" initialConcentration="0" name="PKR(st~i)"/>
      <species id="S22" compartment="cell" initialConcentration="0" name="OAS1A(st~i)"/>
      <species id="S23" compartment="cell" initialConcentration="2" name="G_IkBa(NFkB~0)"/>
      <species id="S24" compartment="cell" initialConcentration="2" name="G_A20(NFkB~0)"/>
      <species id="S25" compartment="cell" initialConcentration="2" name="G_RIG(st~0)"/>
      <species id="S26" compartment="cell" initialConcentration="2" name="G_PKR(st~0)"/>
      <species id="S27" compartment="cell" initialConcentration="2" name="G_OAS1A(st~0)"/>
      <species id="S28" compartment="cell" initialConcentration="2" name="G_IFNb(IRF3~0,NFkB~0)"/>
      <species id="S29" compartment="cell" initialConcentration="2" name="G_STAT1(st~0)"/>
      <species id="S30" compartment="cell" initialConcentration="2" name="G_STAT2(st~0)"/>
      <species id="S31" compartment="cell" initialConcentration="2" name="G_SOCS1(st~0)"/>
      <species id="S32" compartment="cell" initialConcentration="2" name="G_IRF7(st~0)"/>
      <species id="S33" compartment="cell" initialConcentration="2" name="G_TNF(NFkB~0)"/>
      <species id="S34" compartment="cell" initialConcentration="2" name="G_IL6(NFkB~0)"/>
      <species id="S35" compartment="cell" initialConcentration="2" name="G_RANTES(IRF3~0)"/>
      <species id="S36" compartment="cell" initialConcentration="2" name="G_CCL2(NFkB~0,st~0)"/>
      <species id="S37" compartment="cell" initialConcentration="2" name="G_ISG56(st~0)"/>
      <species id="S38" compartment="cell" initialConcentration="2" name="G_ISG54(st~0)"/>
      <species id="S39" compartment="cell" initialConcentration="2" name="G_IRF1(st~0)"/>
      <species id="S40" compartment="cell" initialConcentration="2" name="G_IRF5(st~0)"/>
      <species id="S41" compartment="cell" initialConcentration="2" name="G_ISG15(st~0)"/>
      <species id="S42" compartment="cell" initialConcentration="0" name="IkBa_mRNA()"/>
      <species id="S43" compartment="cell" initialConcentration="0" name="A20_mRNA()"/>
      <species id="S44" compartment="cell" initialConcentration="0" name="RIG_mRNA()"/>
      <species id="S45" compartment="cell" initialConcentration="0" name="PKR_mRNA()"/>
      <species id="S46" compartment="cell" initialConcentration="0" name="OAS1A_mRNA()"/>
      <species id="S47" compartment="cell" initialConcentration="0" name="IFNb_mRNA()"/>
      <species id="S48" compartment="cell" initialConcentration="0" name="STAT1_mRNA()"/>
      <species id="S49" compartment="cell" initialConcentration="0" name="STAT2_mRNA()"/>
      <species id="S50" compartment="cell" initialConcentration="0" name="SOCS1_mRNA()"/>
      <species id="S51" compartment="cell" initialConcentration="0" name="IRF7_mRNA()"/>
      <species id="S52" compartment="cell" initialConcentration="0" name="TNF_mRNA()"/>
      <species id="S53" compartment="cell" initialConcentration="0" name="IL6_mRNA()"/>
      <species id="S54" compartment="cell" initialConcentration="0" name="RANTES_mRNA()"/>
      <species id="S55" compartment="cell" initialConcentration="0" name="CCL2_mRNA()"/>
      <species id="S56" compartment="cell" initialConcentration="0" name="ISG56_mRNA()"/>
      <species id="S57" compartment="cell" initialConcentration="0" name="ISG54_mRNA()"/>
      <species id="S58" compartment="cell" initialConcentration="0" name="IRF1_mRNA()"/>
      <species id="S59" compartment="cell" initialConcentration="0" name="IRF5_mRNA()"/>
      <species id="S60" compartment="cell" initialConcentration="0" name="ISG15_mRNA()"/>
      <species id="S61" compartment="cell" initialConcentration="0" name="Liposome(loc~cyt)"/>
      <species id="S62" compartment="cell" initialConcentration="0" name="LPS(TLR4!1).TLR4(LPS!1)"/>
      <species id="S63" compartment="cell" initialConcentration="0" name="MAVS(RIG!1,TBK1,TRAF3).RIG(MAVS!1,PolyIC)"/>
      <species id="S64" compartment="cell" initialConcentration="0" name="IFNb(IFNAR,loc~ext)"/>
      <species id="S65" compartment="cell" initialConcentration="0" name="IFNAR(IFNb!1,Socs1).IFNb(IFNAR!1,loc~ext)"/>
      <species id="S66" compartment="cell" initialConcentration="0" name="TAK1(st~a)"/>
      <species id="S67" compartment="cell" initialConcentration="0" name="IKK(st~a)"/>
      <species id="S68" compartment="cell" initialConcentration="0" name="PKR(st~a)"/>
      <species id="S69" compartment="cell" initialConcentration="0" name="OAS1A(st~a)"/>
      <species id="S70" compartment="cell" initialConcentration="0" name="NFkB(IkBa,loc~cyt)"/>
      <species id="S71" compartment="cell" initialConcentration="0" name="IkBa(NFkB,Ser32_36~0,loc~cyt)"/>
      <species id="S72" compartment="cell" initialConcentration="0" name="IRF3(IRF3,Ser396~p,loc~cyt)"/>
      <species id="S73" compartment="cell" initialConcentration="0" name="STAT1(STAT2,Tyr701~p,loc~cyt)"/>
      <species id="S74" compartment="cell" initialConcentration="0" name="STAT2(STAT1,Tyr690~p,loc~cyt)"/>
      <species id="S75" compartment="cell" initialConcentration="0" name="STAT1(STAT2,Tyr701~p,loc~nuc)"/>
      <species id="S76" compartment="cell" initialConcentration="0" name="STAT2(STAT1,Tyr690~p,loc~nuc)"/>
      <species id="S77" compartment="cell" initialConcentration="0" name="G_PKR(st~STAT1_2)"/>
      <species id="S78" compartment="cell" initialConcentration="0" name="G_OAS1A(st~STAT1_2)"/>
      <species id="S79" compartment="cell" initialConcentration="0" name="G_IRF7(st~STAT1_2)"/>
      <species id="S80" compartment="cell" initialConcentration="0" name="G_STAT1(st~other)"/>
      <species id="S81" compartment="cell" initialConcentration="0" name="G_STAT1(st~STAT1_2)"/>
      <species id="S82" compartment="cell" initialConcentration="0" name="G_STAT2(st~other)"/>
      <species id="S83" compartment="cell" initialConcentration="0" name="G_STAT2(st~STAT1_2)"/>
      <species id="S84" compartment="cell" initialConcentration="0" name="G_RIG(st~STAT1_2)"/>
      <species id="S85" compartment="cell" initialConcentration="0" name="G_SOCS1(st~STAT1_2)"/>
      <species id="S86" compartment="cell" initialConcentration="0" name="G_CCL2(NFkB~0,st~STAT1_2)"/>
      <species id="S87" compartment="cell" initialConcentration="0" name="G_ISG56(st~STAT1_2)"/>
      <species id="S88" compartment="cell" initialConcentration="0" name="G_ISG54(st~other)"/>
      <species id="S89" compartment="cell" initialConcentration="0" name="G_ISG54(st~STAT1_2)"/>
      <species id="S90" compartment="cell" initialConcentration="0" name="G_IRF1(st~other)"/>
      <species id="S91" compartment="cell" initialConcentration="0" name="G_IRF1(st~STAT1_2)"/>
      <species id="S92" compartment="cell" initialConcentration="0" name="G_IRF5(st~STAT1_2)"/>
      <species id="S93" compartment="cell" initialConcentration="0" name="G_ISG15(st~STAT1_2)"/>
      <species id="S94" compartment="cell" initialConcentration="0" name="MAVS(RIG!1,TBK1,TRAF3).PolyIC(RIG!2).RIG(MAVS!1,PolyIC!2)"/>
      <species id="S95" compartment="cell" initialConcentration="0" name="IFNAR(IFNb!1,Socs1!2).IFNb(IFNAR!1,loc~ext).SOCS1(IFNAR!2)"/>
      <species id="S96" compartment="cell" initialConcentration="0" name="TBK1(MAVS,Ser172~p)"/>
      <species id="S97" compartment="cell" initialConcentration="0" name="IKK(st~i)"/>
      <species id="S98" compartment="cell" initialConcentration="0" name="IkBa(NFkB,Ser32_36~p,loc~cyt)"/>
      <species id="S99" compartment="cell" initialConcentration="0" name="IkBa(NFkB!1,Ser32_36~p,loc~cyt).NFkB(IkBa!1,loc~cyt)"/>
      <species id="S100" compartment="cell" initialConcentration="0" name="NFkB(IkBa,loc~nuc)"/>
      <species id="S101" compartment="cell" initialConcentration="0" name="IkBa(NFkB,Ser32_36~0,loc~nuc)"/>
      <species id="S102" compartment="cell" initialConcentration="0" name="IRF3(IRF3!1,Ser396~p,loc~cyt).IRF3(IRF3!1,Ser396~p,loc~cyt)"/>
      <species id="S103" compartment="cell" initialConcentration="0" name="STAT1(STAT2,Tyr701~0,loc~nuc)"/>
      <species id="S104" compartment="cell" initialConcentration="0" name="STAT2(STAT1,Tyr690~0,loc~nuc)"/>
      <species id="S105" compartment="cell" initialConcentration="0" name="STAT1(STAT2!1,Tyr701~p,loc~cyt).STAT2(STAT1!1,Tyr690~p,loc~cyt)"/>
      <species id="S106" compartment="cell" initialConcentration="0" name="STAT2(STAT1!1,Tyr690~p,loc~cyt).STAT2(STAT1!1,Tyr690~p,loc~cyt)"/>
      <species id="S107" compartment="cell" initialConcentration="0" name="STAT2(STAT1!1,Tyr690~p,loc~nuc).STAT2(STAT1!1,Tyr690~p,loc~nuc)"/>
      <species id="S108" compartment="cell" initialConcentration="0" name="IFNAR(IFNb,Socs1!1).SOCS1(IFNAR!1)"/>
      <species id="S109" compartment="cell" initialConcentration="0" name="MAVS(RIG!1,TBK1,TRAF3!2).PolyIC(RIG!3).RIG(MAVS!1,PolyIC!3).TRAF3(MAVS!2)"/>
      <species id="S110" compartment="cell" initialConcentration="0" name="IKK(st~ii)"/>
      <species id="S111" compartment="cell" initialConcentration="0" name="IkBa(NFkB!1,Ser32_36~0,loc~nuc).NFkB(IkBa!1,loc~nuc)"/>
      <species id="S112" compartment="cell" initialConcentration="0" name="G_IkBa(NFkB~1)"/>
      <species id="S113" compartment="cell" initialConcentration="0" name="G_A20(NFkB~1)"/>
      <species id="S114" compartment="cell" initialConcentration="0" name="IRF3(IRF3!1,Ser396~p,loc~nuc).IRF3(IRF3!1,Ser396~p,loc~nuc)"/>
      <species id="S115" compartment="cell" initialConcentration="0" name="G_IFNb(IRF3~0,NFkB~1)"/>
      <species id="S116" compartment="cell" initialConcentration="0" name="G_PKR(st~STAT2_2)"/>
      <species id="S117" compartment="cell" initialConcentration="0" name="G_OAS1A(st~STAT2_2)"/>
      <species id="S118" compartment="cell" initialConcentration="0" name="G_IRF7(st~STAT2_2)"/>
      <species id="S119" compartment="cell" initialConcentration="0" name="G_STAT1(st~STAT2_2)"/>
      <species id="S120" compartment="cell" initialConcentration="0" name="G_STAT2(st~STAT2_2)"/>
      <species id="S121" compartment="cell" initialConcentration="0" name="G_RIG(st~STAT2_2)"/>
      <species id="S122" compartment="cell" initialConcentration="0" name="G_SOCS1(st~STAT2_2)"/>
      <species id="S123" compartment="cell" initialConcentration="0" name="G_TNF(NFkB~1)"/>
      <species id="S124" compartment="cell" initialConcentration="0" name="G_IL6(NFkB~1)"/>
      <species id="S125" compartment="cell" initialConcentration="0" name="G_CCL2(NFkB~1,st~0)"/>
      <species id="S126" compartment="cell" initialConcentration="0" name="G_CCL2(NFkB~1,st~STAT1_2)"/>
      <species id="S127" compartment="cell" initialConcentration="0" name="G_CCL2(NFkB~0,st~STAT2_2)"/>
      <species id="S128" compartment="cell" initialConcentration="0" name="G_ISG56(st~STAT2_2)"/>
      <species id="S129" compartment="cell" initialConcentration="0" name="G_ISG54(st~STAT2_2)"/>
      <species id="S130" compartment="cell" initialConcentration="0" name="G_IRF1(st~STAT2_2)"/>
      <species id="S131" compartment="cell" initialConcentration="0" name="G_IRF5(st~STAT2_2)"/>
      <species id="S132" compartment="cell" initialConcentration="0" name="G_ISG15(st~STAT2_2)"/>
      <species id="S133" compartment="cell" initialConcentration="0" name="MAVS(RIG!1,TBK1!2,TRAF3!3).PolyIC(RIG!4).RIG(MAVS!1,PolyIC!4).TBK1(MAVS!2,Ser172~p).TRAF3(MAVS!3)"/>
      <species id="S134" compartment="cell" initialConcentration="0" name="IRF3(IRF3,Ser396~p,loc~nuc)"/>
      <species id="S135" compartment="cell" initialConcentration="0" name="G_IFNb(IRF3~1,NFkB~1)"/>
      <species id="S136" compartment="cell" initialConcentration="0" name="G_TNF(NFkB~2)"/>
      <species id="S137" compartment="cell" initialConcentration="0" name="G_IL6(NFkB~2)"/>
      <species id="S138" compartment="cell" initialConcentration="0" name="G_RANTES(IRF3~1)"/>
      <species id="S139" compartment="cell" initialConcentration="0" name="G_CCL2(NFkB~1,st~STAT2_2)"/>
      <species id="S140" compartment="cell" initialConcentration="0" name="G_CCL2(NFkB~2,st~0)"/>
      <species id="S141" compartment="cell" initialConcentration="0" name="G_CCL2(NFkB~2,st~STAT1_2)"/>
      <species id="S142" compartment="cell" initialConcentration="0" name="IRF3(IRF3,Ser396~0,loc~nuc)"/>
      <species id="S143" compartment="cell" initialConcentration="0" name="G_TNF(NFkB~3)"/>
      <species id="S144" compartment="cell" initialConcentration="0" name="G_IL6(NFkB~3)"/>
      <species id="S145" compartment="cell" initialConcentration="0" name="G_CCL2(NFkB~2,st~STAT2_2)"/>
      <species id="S146" compartment="cell" initialConcentration="0" name="G_TNF(NFkB~4)"/>
      <species id="S147" compartment="cell" initialConcentration="0" name="G_IL6(NFkB~4)"/>
    </listOfSpecies>
    <listOfParameters>
      <!-- Independent variables -->
      <parameter id="k_v" value="5"/>
      <parameter id="lps_n" value="1000000"/>
      <parameter id="polyIC_n" value="100000"/>
      <parameter id="ifnar_n" value="10000"/>
      <parameter id="ifnb_initial" value="1000000"/>
      <parameter id="tak1_n" value="100000"/>
      <parameter id="ikk_n" value="200000"/>
      <parameter id="NFkB_n" value="100000"/>
      <parameter id="tbk1_n" value="100000"/>
      <parameter id="irf3_n" value="100000"/>
      <parameter id="traf3_n" value="100000"/>
      <parameter id="mavs_n" value="500000"/>
      <parameter id="liposome_n" value="100"/>
      <parameter id="V_liposome" value="1e-005"/>
      <parameter id="L_liposome_cyt" value="0.0003"/>
      <parameter id="L_polyIC" value="0.0005"/>
      <parameter id="B_lps" value="1e-009"/>
      <parameter id="U_lps" value="0.0001"/>
      <parameter id="L_tlr4_lps" value="0.0002"/>
      <parameter id="B_rig_mavs" value="1e-007"/>
      <parameter id="U_rig_mavs" value="0.001"/>
      <parameter id="B_polyIC" value="1e-008"/>
      <parameter id="U_polyIC" value="0.001"/>
      <parameter id="C_ifnb" value="0.0001"/>
      <parameter id="B_ifnb_cyt" value="1e-007"/>
      <parameter id="B_ifnb_ext" value="1e-009"/>
      <parameter id="U_ifnb" value="0.001"/>
      <parameter id="B_socs1" value="1e-007"/>
      <parameter id="U_socs1" value="0.0003"/>
      <parameter id="A_tbk1_tlr4" value="3e-008"/>
      <parameter id="A_tak1_tlr4" value="3e-008"/>
      <parameter id="A_tak1_0" value="1e-005"/>
      <parameter id="D_tak1" value="0.01"/>
      <parameter id="B_mavs_traf" value="1e-007"/>
      <parameter id="U_mavs_traf" value="0.001"/>
      <parameter id="B_mavs_tbk1" value="3e-008"/>
      <parameter id="U_mavs_tbk1" value="0.001"/>
      <parameter id="D_tbk1" value="0.0001"/>
      <parameter id="U_mavs_tbk1_a20" value="1e-008"/>
      <parameter id="A_tak1_mavs" value="3e-008"/>
      <parameter id="A_ikk" value="6e-010"/>
      <parameter id="D_ikk_1" value="0.002"/>
      <parameter id="D_ikk_2" value="10000"/>
      <parameter id="D_ikk_3" value="0.001"/>
      <parameter id="A_pkr" value="1e-008"/>
      <parameter id="A_oas1a" value="3e-008"/>
      <parameter id="B_nfkb_ikba_cyt" value="5e-007"/>
      <parameter id="D_ikba_ikk" value="1e-007"/>
      <parameter id="D_nfkb_ikba_ikk" value="5e-007"/>
      <parameter id="L_ikba_p" value="0.01"/>
      <parameter id="L_ikba" value="0.0001"/>
      <parameter id="L_nfkb_ikba" value="2e-005"/>
      <parameter id="L_a20" value="0.0005"/>
      <parameter id="I_nfkb" value="0.01"/>
      <parameter id="E_nfkb_ikba" value="0.05"/>
      <parameter id="I_ikba" value="0.002"/>
      <parameter id="E_ikba" value="0.005"/>
      <parameter id="A_ikba_g_nfkb" value="4e-007"/>
      <parameter id="D_ikba_g_ikba" value="1e-006"/>
      <parameter id="A_a20_g_nfkb" value="1e-007"/>
      <parameter id="D_a20_g_ikba" value="1e-006"/>
      <parameter id="T_ikba" value="0.1"/>
      <parameter id="T_a20" value="0.1"/>
      <parameter id="M_oas1a" value="10000"/>
      <parameter id="L_ikba_mRNA" value="0.00075"/>
      <parameter id="L_a20_mRNA" value="0.00075"/>
      <parameter id="M_pkr" value="30000"/>
      <parameter id="S_ikba" value="0.5"/>
      <parameter id="S_a20" value="0.5"/>
      <parameter id="A_irf3_tbk1" value="3e-007"/>
      <parameter id="A_irf3_0" value="1.3e-005"/>
      <parameter id="D_irf3" value="0.001"/>
      <parameter id="B_irf3_irf3_cyt" value="1e-006"/>
      <parameter id="U_irf3_irf3" value="0.001"/>
      <parameter id="I_irf3_irf3" value="0.01"/>
      <parameter id="E_irf3" value="0.001"/>
      <parameter id="A_ifnb_g_nfkb" value="4e-007"/>
      <parameter id="D_ifnb_g_nfkb_ikba" value="1e-006"/>
      <parameter id="A_ifnb_g_nfkb_irf3" value="3e-008"/>
      <parameter id="D_ifnb_g_nfkb_irf3" value="0.001"/>
      <parameter id="T_ifnb" value="0.015"/>
      <parameter id="L_ifnb_mRNA" value="0.0003"/>
      <parameter id="S_ifnb" value="0.1"/>
      <parameter id="A_stat" value="3e-007"/>
      <parameter id="M_ifnb" value="30000"/>
      <parameter id="D_stat1" value="0.001"/>
      <parameter id="D_stat2" value="0.001"/>
      <parameter id="B_stat1_stat2_cyt" value="1e-005"/>
      <parameter id="U_stat1_stat2" value="0.003"/>
      <parameter id="B_stat2_stat2_cyt" value="1e-006"/>
      <parameter id="U_stat2_stat2" value="0.003"/>
      <parameter id="I_stat" value="0.01"/>
      <parameter id="E_stat1" value="0.001"/>
      <parameter id="E_stat2" value="0.001"/>
      <parameter id="A_pkr_g_stat1_2" value="1e-005"/>
      <parameter id="A_pkr_g_stat2_2" value="1e-005"/>
      <parameter id="D_pkr_g" value="0.01"/>
      <parameter id="A_oas1a_g_stat1_2" value="1e-006"/>
      <parameter id="A_oas1a_g_stat2_2" value="1e-006"/>
      <parameter id="D_oas1a_g" value="0.01"/>
      <parameter id="A_irf7_g_stat1_2" value="3e-007"/>
      <parameter id="A_irf7_g_stat2_2" value="3e-007"/>
      <parameter id="D_irf7_g" value="0.01"/>
      <parameter id="A_stat1_g_stat1_2" value="3e-007"/>
      <parameter id="A_stat1_g_stat2_2" value="3e-007"/>
      <parameter id="A_stat1_g_0" value="0.0001"/>
      <parameter id="D_stat1_g" value="0.01"/>
      <parameter id="A_stat2_g_stat1_2" value="3e-007"/>
      <parameter id="A_stat2_g_stat2_2" value="3e-007"/>
      <parameter id="A_stat2_g_0" value="0.0001"/>
      <parameter id="D_stat2_g" value="0.01"/>
      <parameter id="A_rig_g_stat1_2" value="1e-006"/>
      <parameter id="A_rig_g_stat2_2" value="1e-006"/>
      <parameter id="D_rig_g" value="0.01"/>
      <parameter id="A_socs1_g_stat1_2" value="3e-006"/>
      <parameter id="A_socs1_g_stat2_2" value="3e-006"/>
      <parameter id="D_socs1_g" value="0.01"/>
      <parameter id="A_tnf_g_nfkb" value="3e-007"/>
      <parameter id="D_tnf_g" value="0.01"/>
      <parameter id="A_il6_g_nfkb" value="3e-007"/>
      <parameter id="D_il6_g" value="0.01"/>
      <parameter id="A_rantes_g_irf3" value="2e-007"/>
      <parameter id="D_rantes_g" value="0.01"/>
      <parameter id="A_ccl2_g_nfkb" value="5e-007"/>
      <parameter id="A_ccl2_g_stat1_2" value="1e-007"/>
      <parameter id="A_ccl2_g_stat2_2" value="1e-007"/>
      <parameter id="D_ccl2_g" value="0.01"/>
      <parameter id="A_isg56_g_stat1_2" value="3e-007"/>
      <parameter id="A_isg56_g_stat2_2" value="3e-007"/>
      <parameter id="D_isg56_g" value="0.01"/>
      <parameter id="A_isg54_g_stat1_2" value="3e-007"/>
      <parameter id="A_isg54_g_stat2_2" value="3e-007"/>
      <parameter id="A_isg54_g_0" value="0.0001"/>
      <parameter id="D_isg54_g" value="0.01"/>
      <parameter id="A_irf1_g_stat1_2" value="3e-007"/>
      <parameter id="A_irf1_g_stat2_2" value="3e-007"/>
      <parameter id="A_irf1_g_0" value="0.0003"/>
      <parameter id="D_irf1_g" value="0.01"/>
      <parameter id="A_irf5_g_stat1_2" value="4e-007"/>
      <parameter id="A_irf5_g_stat2_2" value="4e-007"/>
      <parameter id="D_irf5_g" value="0.01"/>
      <parameter id="A_isg15_g_stat1_2" value="4e-007"/>
      <parameter id="A_isg15_g_stat2_2" value="4e-007"/>
      <parameter id="D_isg15_g" value="0.01"/>
      <parameter id="T_pkr" value="0.015"/>
      <parameter id="T_oas1a" value="0.005"/>
      <parameter id="T_irf7" value="0.03"/>
      <parameter id="T_stat1" value="0.04"/>
      <parameter id="T_stat2" value="0.04"/>
      <parameter id="T_rig" value="0.01"/>
      <parameter id="T_socs1" value="0.003"/>
      <parameter id="T_tnf" value="0.03"/>
      <parameter id="T_il6" value="0.02"/>
      <parameter id="T_rantes" value="0.004"/>
      <parameter id="T_ccl2" value="0.02"/>
      <parameter id="T_isg54" value="0.03"/>
      <parameter id="T_isg56" value="0.03"/>
      <parameter id="T_irf1" value="0.05"/>
      <parameter id="T_irf5" value="0.002"/>
      <parameter id="T_isg15" value="0.04"/>
      <parameter id="L_pkr_mRNA" value="0.0001"/>
      <parameter id="L_oas1a_mRNA" value="0.0001"/>
      <parameter id="L_irf7_mRNA" value="0.0001"/>
      <parameter id="L_stat1_mRNA" value="0.0001"/>
      <parameter id="L_stat2_mRNA" value="0.0001"/>
      <parameter id="L_rig_mRNA" value="0.0001"/>
      <parameter id="L_socs1_mRNA" value="0.0001"/>
      <parameter id="L_tnf_mRNA" value="0.001"/>
      <parameter id="L_il6_mRNA" value="0.0005"/>
      <parameter id="L_rantes_mRNA" value="0.0001"/>
      <parameter id="L_ccl2_mRNA" value="0.0001"/>
      <parameter id="L_isg54_mRNA" value="0.0001"/>
      <parameter id="L_isg56_mRNA" value="0.0001"/>
      <parameter id="L_irf1_mRNA" value="0.0002"/>
      <parameter id="L_irf5_mRNA" value="0.0001"/>
      <parameter id="L_isg15_mRNA" value="0.0001"/>
      <parameter id="S_pkr" value="0.03"/>
      <parameter id="S_oas1a" value="0.03"/>
      <parameter id="S_rig" value="0.1"/>
      <parameter id="S_stat1" value="0.01"/>
      <parameter id="S_stat2" value="0.01"/>
      <parameter id="S_socs1" value="0.03"/>
      <parameter id="S_tlr4" value="0.02"/>
      <parameter id="L_pkr" value="1e-005"/>
      <parameter id="L_pkr_active" value="3e-005"/>
      <parameter id="L_oas1a" value="1e-005"/>
      <parameter id="L_oas1a_active" value="3e-005"/>
      <parameter id="L_stat" value="3e-006"/>
      <parameter id="L_stat_p" value="0.0001"/>
      <parameter id="L_rig_inactive" value="3e-005"/>
      <parameter id="L_rig_active" value="0.0003"/>
      <parameter id="L_ifnb_ext" value="2e-005"/>
      <parameter id="L_socs1" value="1e-005"/>
      <parameter id="L_tlr4" value="1e-005"/>
      <!-- Dependent variables -->
      <parameter id="L_liposome_ext" constant="true"/>
      <parameter id="V1_polyIC" constant="true"/>
      <parameter id="V_polyIC" constant="true"/>
      <parameter id="B_nfkb_ikba_nuc" constant="true"/>
      <parameter id="B_irf3_irf3_nuc" constant="true"/>
      <parameter id="B_stat1_stat2_nuc" constant="true"/>
      <parameter id="B_stat2_stat2_nuc" constant="true"/>
      <parameter id="_rateLaw5" constant="true"/>
      <parameter id="_rateLaw6" constant="true"/>
      <parameter id="_rateLaw7" constant="true"/>
      <parameter id="_rateLaw8" constant="true"/>
      <parameter id="_rateLaw9" constant="true"/>
      <parameter id="_rateLaw10" constant="true"/>
      <parameter id="_rateLaw11" constant="true"/>
      <parameter id="_rateLaw12" constant="true"/>
      <parameter id="_rateLaw13" constant="true"/>
      <parameter id="_rateLaw14" constant="true"/>
      <parameter id="_rateLaw15" constant="true"/>
      <parameter id="_rateLaw16" constant="true"/>
      <parameter id="_rateLaw17" constant="true"/>
      <parameter id="_rateLaw18" constant="true"/>
      <!-- Observables -->
      <parameter id="TLR4_LPS" constant="false"/>
      <parameter id="polyIC_cyt" constant="false"/>
      <parameter id="polyIC_RIG_I" constant="false"/>
      <parameter id="liposomes_cyt_count" constant="false"/>
      <parameter id="RIG_I_free" constant="false"/>
      <parameter id="RIG_I_total" constant="false"/>
      <parameter id="RIG_I_MAVS_polyIC" constant="false"/>
      <parameter id="RIG_I_MAVS_polyIC_TRAF3" constant="false"/>
      <parameter id="RIG_I_MAVS_polyIC_TRAF3_TBK1" constant="false"/>
      <parameter id="TRAF3_total" constant="false"/>
      <parameter id="IFNAR_active" constant="false"/>
      <parameter id="IFNAR_SOCS1" constant="false"/>
      <parameter id="IFNAR_total" constant="false"/>
      <parameter id="IFNAR_IFNb_SOCS1" constant="false"/>
      <parameter id="TAK1_active" constant="false"/>
      <parameter id="p_IKK" constant="false"/>
      <parameter id="IkBa_nuc" constant="false"/>
      <parameter id="p_IkBa_Ser32_36_cyt" constant="false"/>
      <parameter id="IkBa_total" constant="false"/>
      <parameter id="NFkB_nuc_free" constant="false"/>
      <parameter id="NFkB_nuc_total" constant="false"/>
      <parameter id="NFkB_cyt_free" constant="false"/>
      <parameter id="NFkB_cyt_total" constant="false"/>
      <parameter id="A20" constant="false"/>
      <parameter id="TBK1_free" constant="false"/>
      <parameter id="p_TBK1_Ser172_free" constant="false"/>
      <parameter id="p_TBK1_Ser172_total" constant="false"/>
      <parameter id="IRF3_cyt_free" constant="false"/>
      <parameter id="IRF3_nuc_free" constant="false"/>
      <parameter id="p_IRF3_Ser396_cyt_free" constant="false"/>
      <parameter id="p_IRF3_Ser396_cyt_total" constant="false"/>
      <parameter id="p_IRF3_Ser396_nuc_free" constant="false"/>
      <parameter id="p_IRF3_Ser396_nuc_total" constant="false"/>
      <parameter id="p_IRF3_Ser396_total" constant="false"/>
      <parameter id="IRF3_dimer_cyt" constant="false"/>
      <parameter id="IRF3_dimer_nuc" constant="false"/>
      <parameter id="IRF3_total" constant="false"/>
      <parameter id="IFNb_cyt" constant="false"/>
      <parameter id="IFNb_ext" constant="false"/>
      <parameter id="STAT1_cyt" constant="false"/>
      <parameter id="STAT1_total" constant="false"/>
      <parameter id="STAT2_total" constant="false"/>
      <parameter id="p_STAT1_Tyr701" constant="false"/>
      <parameter id="STAT1_STAT2_nuc" constant="false"/>
      <parameter id="STAT2_STAT2_nuc" constant="false"/>
      <parameter id="SOCS1_total" constant="false"/>
      <parameter id="STAT2_cyt" constant="false"/>
      <parameter id="PKR_total" constant="false"/>
      <parameter id="PKR_inactive" constant="false"/>
      <parameter id="p_PKR_Thr451" constant="false"/>
      <parameter id="OAS1A_total" constant="false"/>
      <parameter id="OAS1A_inactive" constant="false"/>
      <parameter id="p_OAS1A" constant="false"/>
      <parameter id="IkBa_gene" constant="false"/>
      <parameter id="A20_gene" constant="false"/>
      <parameter id="RIG_I_gene" constant="false"/>
      <parameter id="PKR_gene" constant="false"/>
      <parameter id="OAS1A_gene" constant="false"/>
      <parameter id="IFNb_gene_NFkB" constant="false"/>
      <parameter id="IFNb_gene_NFkB_IRF3" constant="false"/>
      <parameter id="IRF7_gene" constant="false"/>
      <parameter id="STAT1_gene" constant="false"/>
      <parameter id="STAT2_gene" constant="false"/>
      <parameter id="SOCS1_gene" constant="false"/>
      <parameter id="TNFa_gene" constant="false"/>
      <parameter id="IL6_gene" constant="false"/>
      <parameter id="RANTES_gene" constant="false"/>
      <parameter id="CCL2_gene" constant="false"/>
      <parameter id="ISG56_gene" constant="false"/>
      <parameter id="ISG54_gene" constant="false"/>
      <parameter id="IRF1_gene" constant="false"/>
      <parameter id="IRF5_gene" constant="false"/>
      <parameter id="ISG15_gene" constant="false"/>
      <parameter id="IkBa_mRNA" constant="false"/>
      <parameter id="A20_mRNA" constant="false"/>
      <parameter id="RIG_mRNA" constant="false"/>
      <parameter id="PKR_mRNA" constant="false"/>
      <parameter id="OAS1A_mRNA" constant="false"/>
      <parameter id="IFNb_mRNA" constant="false"/>
      <parameter id="IRF7_mRNA" constant="false"/>
      <parameter id="STAT1_mRNA" constant="false"/>
      <parameter id="STAT2_mRNA" constant="false"/>
      <parameter id="SOCS1_mRNA" constant="false"/>
      <parameter id="TNFa_mRNA" constant="false"/>
      <parameter id="IL6_mRNA" constant="false"/>
      <parameter id="RANTES_mRNA" constant="false"/>
      <parameter id="CCL2_mRNA" constant="false"/>
      <parameter id="ISG56_mRNA" constant="false"/>
      <parameter id="ISG54_mRNA" constant="false"/>
      <parameter id="IRF1_mRNA" constant="false"/>
      <parameter id="IRF5_mRNA" constant="false"/>
      <parameter id="ISG15_mRNA" constant="false"/>
      <!-- Global functions -->
      <parameter id="k_IKKactivation" constant="false"/>
      <parameter id="k_IKKinactivation" constant="false"/>
      <parameter id="k_transl_inhib" constant="false"/>
      <parameter id="k_mrna_degrad_incr" constant="false"/>
      <parameter id="k_STATactivation" constant="false"/>
      <parameter id="_rateLaw1" constant="false"/>
      <parameter id="_rateLaw2" constant="false"/>
      <parameter id="_rateLaw3" constant="false"/>
      <parameter id="_rateLaw4" constant="false"/>
    </listOfParameters>
    <listOfInitialAssignments>
      <!-- Dependent variables -->
      <initialAssignment symbol="L_liposome_ext">
        <math xmlns="http://www.w3.org/1998/Math/MathML">
          <apply>
            <times/>
            <cn> 9 </cn>
            <ci> V_liposome </ci>
          </apply>
        </math>
      </initialAssignment>
      <initialAssignment symbol="V1_polyIC">
        <math xmlns="http://www.w3.org/1998/Math/MathML">
          <apply>
            <divide/>
            <apply>
              <times/>
              <ci> L_liposome_cyt </ci>
              <apply>
                <plus/>
                <ci> L_liposome_ext </ci>
                <ci> V_liposome </ci>
              </apply>
            </apply>
            <apply>
              <times/>
              <ci> V_liposome </ci>
              <ci> liposome_n </ci>
            </apply>
          </apply>
        </math>
      </initialAssignment>
      <initialAssignment symbol="V_polyIC">
        <math xmlns="http://www.w3.org/1998/Math/MathML">
          <apply>
            <times/>
            <ci> polyIC_n </ci>
            <ci> V1_polyIC </ci>
          </apply>
        </math>
      </initialAssignment>
      <initialAssignment symbol="B_nfkb_ikba_nuc">
        <math xmlns="http://www.w3.org/1998/Math/MathML">
          <apply>
            <times/>
            <ci> k_v </ci>
            <cn> 5e-7 </cn>
          </apply>
        </math>
      </initialAssignment>
      <initialAssignment symbol="B_irf3_irf3_nuc">
        <math xmlns="http://www.w3.org/1998/Math/MathML">
          <apply>
            <times/>
            <ci> k_v </ci>
            <cn> 1e-6 </cn>
          </apply>
        </math>
      </initialAssignment>
      <initialAssignment symbol="B_stat1_stat2_nuc">
        <math xmlns="http://www.w3.org/1998/Math/MathML">
          <apply>
            <times/>
            <ci> k_v </ci>
            <cn> 1e-5 </cn>
          </apply>
        </math>
      </initialAssignment>
      <initialAssignment symbol="B_stat2_stat2_nuc">
        <math xmlns="http://www.w3.org/1998/Math/MathML">
          <apply>
            <times/>
            <ci> k_v </ci>
            <cn> 1e-6 </cn>
          </apply>
        </math>
      </initialAssignment>
      <initialAssignment symbol="_rateLaw5">
        <math xmlns="http://www.w3.org/1998/Math/MathML">
          <apply>
            <times/>
            <cn> 4 </cn>
            <ci> A_tnf_g_nfkb </ci>
          </apply>
        </math>
      </initialAssignment>
      <initialAssignment symbol="_rateLaw6">
        <math xmlns="http://www.w3.org/1998/Math/MathML">
          <apply>
            <times/>
            <cn> 3 </cn>
            <ci> A_tnf_g_nfkb </ci>
          </apply>
        </math>
      </initialAssignment>
      <initialAssignment symbol="_rateLaw7">
        <math xmlns="http://www.w3.org/1998/Math/MathML">
          <apply>
            <times/>
            <cn> 2 </cn>
            <ci> D_tnf_g </ci>
          </apply>
        </math>
      </initialAssignment>
      <initialAssignment symbol="_rateLaw8">
        <math xmlns="http://www.w3.org/1998/Math/MathML">
          <apply>
            <times/>
            <cn> 2 </cn>
            <ci> A_tnf_g_nfkb </ci>
          </apply>
        </math>
      </initialAssignment>
      <initialAssignment symbol="_rateLaw9">
        <math xmlns="http://www.w3.org/1998/Math/MathML">
          <apply>
            <times/>
            <cn> 3 </cn>
            <ci> D_tnf_g </ci>
          </apply>
        </math>
      </initialAssignment>
      <initialAssignment symbol="_rateLaw10">
        <math xmlns="http://www.w3.org/1998/Math/MathML">
          <apply>
            <times/>
            <cn> 4 </cn>
            <ci> D_tnf_g </ci>
          </apply>
        </math>
      </initialAssignment>
      <initialAssignment symbol="_rateLaw11">
        <math xmlns="http://www.w3.org/1998/Math/MathML">
          <apply>
            <times/>
            <cn> 4 </cn>
            <ci> A_il6_g_nfkb </ci>
          </apply>
        </math>
      </initialAssignment>
      <initialAssignment symbol="_rateLaw12">
        <math xmlns="http://www.w3.org/1998/Math/MathML">
          <apply>
            <times/>
            <cn> 3 </cn>
            <ci> A_il6_g_nfkb </ci>
          </apply>
        </math>
      </initialAssignment>
      <initialAssignment symbol="_rateLaw13">
        <math xmlns="http://www.w3.org/1998/Math/MathML">
          <apply>
            <times/>
            <cn> 2 </cn>
            <ci> D_il6_g </ci>
          </apply>
        </math>
      </initialAssignment>
      <initialAssignment symbol="_rateLaw14">
        <math xmlns="http://www.w3.org/1998/Math/MathML">
          <apply>
            <times/>
            <cn> 2 </cn>
            <ci> A_il6_g_nfkb </ci>
          </apply>
        </math>
      </initialAssignment>
      <initialAssignment symbol="_rateLaw15">
        <math xmlns="http://www.w3.org/1998/Math/MathML">
          <apply>
            <times/>
            <cn> 3 </cn>
            <ci> D_il6_g </ci>
          </apply>
        </math>
      </initialAssignment>
      <initialAssignment symbol="_rateLaw16">
        <math xmlns="http://www.w3.org/1998/Math/MathML">
          <apply>
            <times/>
            <cn> 4 </cn>
            <ci> D_il6_g </ci>
          </apply>
        </math>
      </initialAssignment>
      <initialAssignment symbol="_rateLaw17">
        <math xmlns="http://www.w3.org/1998/Math/MathML">
          <apply>
            <times/>
            <cn> 2 </cn>
            <ci> A_ccl2_g_nfkb </ci>
          </apply>
        </math>
      </initialAssignment>
      <initialAssignment symbol="_rateLaw18">
        <math xmlns="http://www.w3.org/1998/Math/MathML">
          <apply>
            <times/>
            <cn> 2 </cn>
            <ci> D_ccl2_g </ci>
          </apply>
        </math>
      </initialAssignment>
    </listOfInitialAssignments>
    <listOfRules>
      <!-- Observables -->
      <assignmentRule variable="TLR4_LPS">
          <math xmlns="http://www.w3.org/1998/Math/MathML">
            <apply>
              <plus/>
              <cn> 0 </cn>
              <ci> S62 </ci>
            </apply>
          </math>
      </assignmentRule>
      <assignmentRule variable="polyIC_cyt">
          <math xmlns="http://www.w3.org/1998/Math/MathML">
            <apply>
              <plus/>
              <cn> 0 </cn>
              <ci> S3 </ci>
            </apply>
          </math>
      </assignmentRule>
      <assignmentRule variable="polyIC_RIG_I">
          <math xmlns="http://www.w3.org/1998/Math/MathML">
            <apply>
              <plus/>
              <ci> S94 </ci>
              <ci> S109 </ci>
              <ci> S133 </ci>
            </apply>
          </math>
      </assignmentRule>
      <assignmentRule variable="liposomes_cyt_count">
          <math xmlns="http://www.w3.org/1998/Math/MathML">
            <apply>
              <plus/>
              <cn> 0 </cn>
              <ci> S5 </ci>
            </apply>
          </math>
      </assignmentRule>
      <assignmentRule variable="RIG_I_free">
          <math xmlns="http://www.w3.org/1998/Math/MathML">
            <apply>
              <plus/>
              <cn> 0 </cn>
              <ci> S6 </ci>
            </apply>
          </math>
      </assignmentRule>
      <assignmentRule variable="RIG_I_total">
          <math xmlns="http://www.w3.org/1998/Math/MathML">
            <apply>
              <plus/>
              <ci> S6 </ci>
              <ci> S63 </ci>
              <ci> S94 </ci>
              <ci> S109 </ci>
              <ci> S133 </ci>
            </apply>
          </math>
      </assignmentRule>
      <assignmentRule variable="RIG_I_MAVS_polyIC">
          <math xmlns="http://www.w3.org/1998/Math/MathML">
            <apply>
              <plus/>
              <cn> 0 </cn>
              <ci> S94 </ci>
            </apply>
          </math>
      </assignmentRule>
      <assignmentRule variable="RIG_I_MAVS_polyIC_TRAF3">
          <math xmlns="http://www.w3.org/1998/Math/MathML">
            <apply>
              <plus/>
              <cn> 0 </cn>
              <ci> S109 </ci>
            </apply>
          </math>
      </assignmentRule>
      <assignmentRule variable="RIG_I_MAVS_polyIC_TRAF3_TBK1">
          <math xmlns="http://www.w3.org/1998/Math/MathML">
            <apply>
              <plus/>
              <cn> 0 </cn>
              <ci> S133 </ci>
            </apply>
          </math>
      </assignmentRule>
      <assignmentRule variable="TRAF3_total">
          <math xmlns="http://www.w3.org/1998/Math/MathML">
            <apply>
              <plus/>
              <ci> S7 </ci>
              <ci> S109 </ci>
              <ci> S133 </ci>
            </apply>
          </math>
      </assignmentRule>
      <assignmentRule variable="IFNAR_active">
          <math xmlns="http://www.w3.org/1998/Math/MathML">
            <apply>
              <plus/>
              <cn> 0 </cn>
              <ci> S65 </ci>
            </apply>
          </math>
      </assignmentRule>
      <assignmentRule variable="IFNAR_SOCS1">
          <math xmlns="http://www.w3.org/1998/Math/MathML">
            <apply>
              <plus/>
              <ci> S95 </ci>
              <ci> S108 </ci>
            </apply>
          </math>
      </assignmentRule>
      <assignmentRule variable="IFNAR_total">
          <math xmlns="http://www.w3.org/1998/Math/MathML">
            <apply>
              <plus/>
              <ci> S9 </ci>
              <ci> S65 </ci>
              <ci> S95 </ci>
              <ci> S108 </ci>
            </apply>
          </math>
      </assignmentRule>
      <assignmentRule variable="IFNAR_IFNb_SOCS1">
          <math xmlns="http://www.w3.org/1998/Math/MathML">
            <apply>
              <plus/>
              <cn> 0 </cn>
              <ci> S95 </ci>
            </apply>
          </math>
      </assignmentRule>
      <assignmentRule variable="TAK1_active">
          <math xmlns="http://www.w3.org/1998/Math/MathML">
            <apply>
              <plus/>
              <cn> 0 </cn>
              <ci> S66 </ci>
            </apply>
          </math>
      </assignmentRule>
      <assignmentRule variable="p_IKK">
          <math xmlns="http://www.w3.org/1998/Math/MathML">
            <apply>
              <plus/>
              <cn> 0 </cn>
              <ci> S67 </ci>
            </apply>
          </math>
      </assignmentRule>
      <assignmentRule variable="IkBa_nuc">
          <math xmlns="http://www.w3.org/1998/Math/MathML">
            <apply>
              <plus/>
              <cn> 0 </cn>
              <ci> S101 </ci>
            </apply>
          </math>
      </assignmentRule>
      <assignmentRule variable="p_IkBa_Ser32_36_cyt">
          <math xmlns="http://www.w3.org/1998/Math/MathML">
            <apply>
              <plus/>
              <cn> 0 </cn>
              <ci> S98 </ci>
            </apply>
          </math>
      </assignmentRule>
      <assignmentRule variable="IkBa_total">
          <math xmlns="http://www.w3.org/1998/Math/MathML">
            <apply>
              <plus/>
              <ci> S10 </ci>
              <ci> S71 </ci>
              <ci> S98 </ci>
              <ci> S99 </ci>
              <ci> S101 </ci>
              <ci> S111 </ci>
            </apply>
          </math>
      </assignmentRule>
      <assignmentRule variable="NFkB_nuc_free">
          <math xmlns="http://www.w3.org/1998/Math/MathML">
            <apply>
              <plus/>
              <cn> 0 </cn>
              <ci> S100 </ci>
            </apply>
          </math>
      </assignmentRule>
      <assignmentRule variable="NFkB_nuc_total">
          <math xmlns="http://www.w3.org/1998/Math/MathML">
            <apply>
              <plus/>
              <ci> S100 </ci>
              <ci> S111 </ci>
            </apply>
          </math>
      </assignmentRule>
      <assignmentRule variable="NFkB_cyt_free">
          <math xmlns="http://www.w3.org/1998/Math/MathML">
            <apply>
              <plus/>
              <cn> 0 </cn>
              <ci> S70 </ci>
            </apply>
          </math>
      </assignmentRule>
      <assignmentRule variable="NFkB_cyt_total">
          <math xmlns="http://www.w3.org/1998/Math/MathML">
            <apply>
              <plus/>
              <ci> S10 </ci>
              <ci> S70 </ci>
              <ci> S99 </ci>
            </apply>
          </math>
      </assignmentRule>
      <assignmentRule variable="A20">
          <math xmlns="http://www.w3.org/1998/Math/MathML">
            <apply>
              <plus/>
              <cn> 0 </cn>
              <ci> S13 </ci>
            </apply>
          </math>
      </assignmentRule>
      <assignmentRule variable="TBK1_free">
          <math xmlns="http://www.w3.org/1998/Math/MathML">
            <apply>
              <plus/>
              <cn> 0 </cn>
              <ci> S14 </ci>
            </apply>
          </math>
      </assignmentRule>
      <assignmentRule variable="p_TBK1_Ser172_free">
          <math xmlns="http://www.w3.org/1998/Math/MathML">
            <apply>
              <plus/>
              <cn> 0 </cn>
              <ci> S96 </ci>
            </apply>
          </math>
      </assignmentRule>
      <assignmentRule variable="p_TBK1_Ser172_total">
          <math xmlns="http://www.w3.org/1998/Math/MathML">
            <apply>
              <plus/>
              <ci> S96 </ci>
              <ci> S133 </ci>
            </apply>
          </math>
      </assignmentRule>
      <assignmentRule variable="IRF3_cyt_free">
          <math xmlns="http://www.w3.org/1998/Math/MathML">
            <apply>
              <plus/>
              <cn> 0 </cn>
              <ci> S15 </ci>
            </apply>
          </math>
      </assignmentRule>
      <assignmentRule variable="IRF3_nuc_free">
          <math xmlns="http://www.w3.org/1998/Math/MathML">
            <apply>
              <plus/>
              <cn> 0 </cn>
              <ci> S142 </ci>
            </apply>
          </math>
      </assignmentRule>
      <assignmentRule variable="p_IRF3_Ser396_cyt_free">
          <math xmlns="http://www.w3.org/1998/Math/MathML">
            <apply>
              <plus/>
              <cn> 0 </cn>
              <ci> S72 </ci>
            </apply>
          </math>
      </assignmentRule>
      <assignmentRule variable="p_IRF3_Ser396_cyt_total">
          <math xmlns="http://www.w3.org/1998/Math/MathML">
            <apply>
              <plus/>
              <ci> S72 </ci>
              <apply>
                <times/>
                <cn> 2 </cn>
                <ci> S102 </ci>
              </apply>
            </apply>
          </math>
      </assignmentRule>
      <assignmentRule variable="p_IRF3_Ser396_nuc_free">
          <math xmlns="http://www.w3.org/1998/Math/MathML">
            <apply>
              <plus/>
              <cn> 0 </cn>
              <ci> S134 </ci>
            </apply>
          </math>
      </assignmentRule>
      <assignmentRule variable="p_IRF3_Ser396_nuc_total">
          <math xmlns="http://www.w3.org/1998/Math/MathML">
            <apply>
              <plus/>
              <apply>
                <times/>
                <cn> 2 </cn>
                <ci> S114 </ci>
              </apply>
              <ci> S134 </ci>
            </apply>
          </math>
      </assignmentRule>
      <assignmentRule variable="p_IRF3_Ser396_total">
          <math xmlns="http://www.w3.org/1998/Math/MathML">
            <apply>
              <plus/>
              <ci> S72 </ci>
              <apply>
                <times/>
                <cn> 2 </cn>
                <ci> S102 </ci>
              </apply>
              <apply>
                <times/>
                <cn> 2 </cn>
                <ci> S114 </ci>
              </apply>
              <ci> S134 </ci>
            </apply>
          </math>
      </assignmentRule>
      <assignmentRule variable="IRF3_dimer_cyt">
          <math xmlns="http://www.w3.org/1998/Math/MathML">
            <apply>
              <plus/>
              <cn> 0 </cn>
              <apply>
                <times/>
                <cn> 2 </cn>
                <ci> S102 </ci>
              </apply>
            </apply>
          </math>
      </assignmentRule>
      <assignmentRule variable="IRF3_dimer_nuc">
          <math xmlns="http://www.w3.org/1998/Math/MathML">
            <apply>
              <plus/>
              <cn> 0 </cn>
              <apply>
                <times/>
                <cn> 2 </cn>
                <ci> S114 </ci>
              </apply>
            </apply>
          </math>
      </assignmentRule>
      <assignmentRule variable="IRF3_total">
          <math xmlns="http://www.w3.org/1998/Math/MathML">
            <apply>
              <plus/>
              <ci> S15 </ci>
              <ci> S72 </ci>
              <apply>
                <times/>
                <cn> 2 </cn>
                <ci> S102 </ci>
              </apply>
              <apply>
                <times/>
                <cn> 2 </cn>
                <ci> S114 </ci>
              </apply>
              <ci> S134 </ci>
              <ci> S142 </ci>
            </apply>
          </math>
      </assignmentRule>
      <assignmentRule variable="IFNb_cyt">
          <math xmlns="http://www.w3.org/1998/Math/MathML">
            <apply>
              <plus/>
              <cn> 0 </cn>
              <ci> S16 </ci>
            </apply>
          </math>
      </assignmentRule>
      <assignmentRule variable="IFNb_ext">
          <math xmlns="http://www.w3.org/1998/Math/MathML">
            <apply>
              <plus/>
              <cn> 0 </cn>
              <ci> S64 </ci>
            </apply>
          </math>
      </assignmentRule>
      <assignmentRule variable="STAT1_cyt">
          <math xmlns="http://www.w3.org/1998/Math/MathML">
            <apply>
              <plus/>
              <cn> 0 </cn>
              <ci> S17 </ci>
            </apply>
          </math>
      </assignmentRule>
      <assignmentRule variable="STAT1_total">
          <math xmlns="http://www.w3.org/1998/Math/MathML">
            <apply>
              <plus/>
              <ci> S17 </ci>
              <ci> S19 </ci>
              <ci> S73 </ci>
              <ci> S75 </ci>
              <ci> S103 </ci>
              <ci> S105 </ci>
            </apply>
          </math>
      </assignmentRule>
      <assignmentRule variable="STAT2_total">
          <math xmlns="http://www.w3.org/1998/Math/MathML">
            <apply>
              <plus/>
              <ci> S18 </ci>
              <ci> S19 </ci>
              <ci> S74 </ci>
              <ci> S76 </ci>
              <ci> S104 </ci>
              <ci> S105 </ci>
              <apply>
                <times/>
                <cn> 2 </cn>
                <ci> S106 </ci>
              </apply>
              <apply>
                <times/>
                <cn> 2 </cn>
                <ci> S107 </ci>
              </apply>
            </apply>
          </math>
      </assignmentRule>
      <assignmentRule variable="p_STAT1_Tyr701">
          <math xmlns="http://www.w3.org/1998/Math/MathML">
            <apply>
              <plus/>
              <ci> S19 </ci>
              <ci> S73 </ci>
              <ci> S75 </ci>
              <ci> S105 </ci>
            </apply>
          </math>
      </assignmentRule>
      <assignmentRule variable="STAT1_STAT2_nuc">
          <math xmlns="http://www.w3.org/1998/Math/MathML">
            <apply>
              <plus/>
              <cn> 0 </cn>
              <ci> S19 </ci>
            </apply>
          </math>
      </assignmentRule>
      <assignmentRule variable="STAT2_STAT2_nuc">
          <math xmlns="http://www.w3.org/1998/Math/MathML">
            <apply>
              <plus/>
              <cn> 0 </cn>
              <apply>
                <times/>
                <cn> 2 </cn>
                <ci> S107 </ci>
              </apply>
            </apply>
          </math>
      </assignmentRule>
      <assignmentRule variable="SOCS1_total">
          <math xmlns="http://www.w3.org/1998/Math/MathML">
            <apply>
              <plus/>
              <ci> S20 </ci>
              <ci> S95 </ci>
              <ci> S108 </ci>
            </apply>
          </math>
      </assignmentRule>
      <assignmentRule variable="STAT2_cyt">
          <math xmlns="http://www.w3.org/1998/Math/MathML">
            <apply>
              <plus/>
              <cn> 0 </cn>
              <ci> S18 </ci>
            </apply>
          </math>
      </assignmentRule>
      <assignmentRule variable="PKR_total">
          <math xmlns="http://www.w3.org/1998/Math/MathML">
            <apply>
              <plus/>
              <ci> S21 </ci>
              <ci> S68 </ci>
            </apply>
          </math>
      </assignmentRule>
      <assignmentRule variable="PKR_inactive">
          <math xmlns="http://www.w3.org/1998/Math/MathML">
            <apply>
              <plus/>
              <cn> 0 </cn>
              <ci> S21 </ci>
            </apply>
          </math>
      </assignmentRule>
      <assignmentRule variable="p_PKR_Thr451">
          <math xmlns="http://www.w3.org/1998/Math/MathML">
            <apply>
              <plus/>
              <cn> 0 </cn>
              <ci> S68 </ci>
            </apply>
          </math>
      </assignmentRule>
      <assignmentRule variable="OAS1A_total">
          <math xmlns="http://www.w3.org/1998/Math/MathML">
            <apply>
              <plus/>
              <ci> S22 </ci>
              <ci> S69 </ci>
            </apply>
          </math>
      </assignmentRule>
      <assignmentRule variable="OAS1A_inactive">
          <math xmlns="http://www.w3.org/1998/Math/MathML">
            <apply>
              <plus/>
              <cn> 0 </cn>
              <ci> S22 </ci>
            </apply>
          </math>
      </assignmentRule>
      <assignmentRule variable="p_OAS1A">
          <math xmlns="http://www.w3.org/1998/Math/MathML">
            <apply>
              <plus/>
              <cn> 0 </cn>
              <ci> S69 </ci>
            </apply>
          </math>
      </assignmentRule>
      <assignmentRule variable="IkBa_gene">
          <math xmlns="http://www.w3.org/1998/Math/MathML">
            <apply>
              <plus/>
              <cn> 0 </cn>
              <ci> S112 </ci>
            </apply>
          </math>
      </assignmentRule>
      <assignmentRule variable="A20_gene">
          <math xmlns="http://www.w3.org/1998/Math/MathML">
            <apply>
              <plus/>
              <cn> 0 </cn>
              <ci> S113 </ci>
            </apply>
          </math>
      </assignmentRule>
      <assignmentRule variable="RIG_I_gene">
          <math xmlns="http://www.w3.org/1998/Math/MathML">
            <apply>
              <plus/>
              <ci> S84 </ci>
              <ci> S121 </ci>
            </apply>
          </math>
      </assignmentRule>
      <assignmentRule variable="PKR_gene">
          <math xmlns="http://www.w3.org/1998/Math/MathML">
            <apply>
              <plus/>
              <ci> S77 </ci>
              <ci> S116 </ci>
            </apply>
          </math>
      </assignmentRule>
      <assignmentRule variable="OAS1A_gene">
          <math xmlns="http://www.w3.org/1998/Math/MathML">
            <apply>
              <plus/>
              <ci> S78 </ci>
              <ci> S117 </ci>
            </apply>
          </math>
      </assignmentRule>
      <assignmentRule variable="IFNb_gene_NFkB">
          <math xmlns="http://www.w3.org/1998/Math/MathML">
            <apply>
              <plus/>
              <cn> 0 </cn>
              <ci> S115 </ci>
            </apply>
          </math>
      </assignmentRule>
      <assignmentRule variable="IFNb_gene_NFkB_IRF3">
          <math xmlns="http://www.w3.org/1998/Math/MathML">
            <apply>
              <plus/>
              <cn> 0 </cn>
              <ci> S135 </ci>
            </apply>
          </math>
      </assignmentRule>
      <assignmentRule variable="IRF7_gene">
          <math xmlns="http://www.w3.org/1998/Math/MathML">
            <apply>
              <plus/>
              <ci> S79 </ci>
              <ci> S118 </ci>
            </apply>
          </math>
      </assignmentRule>
      <assignmentRule variable="STAT1_gene">
          <math xmlns="http://www.w3.org/1998/Math/MathML">
            <apply>
              <plus/>
              <ci> S80 </ci>
              <ci> S81 </ci>
              <ci> S119 </ci>
            </apply>
          </math>
      </assignmentRule>
      <assignmentRule variable="STAT2_gene">
          <math xmlns="http://www.w3.org/1998/Math/MathML">
            <apply>
              <plus/>
              <ci> S82 </ci>
              <ci> S83 </ci>
              <ci> S120 </ci>
            </apply>
          </math>
      </assignmentRule>
      <assignmentRule variable="SOCS1_gene">
          <math xmlns="http://www.w3.org/1998/Math/MathML">
            <apply>
              <plus/>
              <ci> S85 </ci>
              <ci> S122 </ci>
            </apply>
          </math>
      </assignmentRule>
      <assignmentRule variable="TNFa_gene">
          <math xmlns="http://www.w3.org/1998/Math/MathML">
            <apply>
              <plus/>
              <cn> 0 </cn>
              <ci> S146 </ci>
            </apply>
          </math>
      </assignmentRule>
      <assignmentRule variable="IL6_gene">
          <math xmlns="http://www.w3.org/1998/Math/MathML">
            <apply>
              <plus/>
              <cn> 0 </cn>
              <ci> S147 </ci>
            </apply>
          </math>
      </assignmentRule>
      <assignmentRule variable="RANTES_gene">
          <math xmlns="http://www.w3.org/1998/Math/MathML">
            <apply>
              <plus/>
              <cn> 0 </cn>
              <ci> S138 </ci>
            </apply>
          </math>
      </assignmentRule>
      <assignmentRule variable="CCL2_gene">
          <math xmlns="http://www.w3.org/1998/Math/MathML">
            <apply>
              <plus/>
              <ci> S86 </ci>
              <ci> S126 </ci>
              <ci> S127 </ci>
              <ci> S139 </ci>
              <ci> S140 </ci>
              <ci> S141 </ci>
              <ci> S145 </ci>
            </apply>
          </math>
      </assignmentRule>
      <assignmentRule variable="ISG56_gene">
          <math xmlns="http://www.w3.org/1998/Math/MathML">
            <apply>
              <plus/>
              <ci> S87 </ci>
              <ci> S128 </ci>
            </apply>
          </math>
      </assignmentRule>
      <assignmentRule variable="ISG54_gene">
          <math xmlns="http://www.w3.org/1998/Math/MathML">
            <apply>
              <plus/>
              <ci> S88 </ci>
              <ci> S89 </ci>
              <ci> S129 </ci>
            </apply>
          </math>
      </assignmentRule>
      <assignmentRule variable="IRF1_gene">
          <math xmlns="http://www.w3.org/1998/Math/MathML">
            <apply>
              <plus/>
              <ci> S90 </ci>
              <ci> S91 </ci>
              <ci> S130 </ci>
            </apply>
          </math>
      </assignmentRule>
      <assignmentRule variable="IRF5_gene">
          <math xmlns="http://www.w3.org/1998/Math/MathML">
            <apply>
              <plus/>
              <ci> S92 </ci>
              <ci> S131 </ci>
            </apply>
          </math>
      </assignmentRule>
      <assignmentRule variable="ISG15_gene">
          <math xmlns="http://www.w3.org/1998/Math/MathML">
            <apply>
              <plus/>
              <ci> S93 </ci>
              <ci> S132 </ci>
            </apply>
          </math>
      </assignmentRule>
      <assignmentRule variable="IkBa_mRNA">
          <math xmlns="http://www.w3.org/1998/Math/MathML">
            <apply>
              <plus/>
              <cn> 0 </cn>
              <ci> S42 </ci>
            </apply>
          </math>
      </assignmentRule>
      <assignmentRule variable="A20_mRNA">
          <math xmlns="http://www.w3.org/1998/Math/MathML">
            <apply>
              <plus/>
              <cn> 0 </cn>
              <ci> S43 </ci>
            </apply>
          </math>
      </assignmentRule>
      <assignmentRule variable="RIG_mRNA">
          <math xmlns="http://www.w3.org/1998/Math/MathML">
            <apply>
              <plus/>
              <cn> 0 </cn>
              <ci> S44 </ci>
            </apply>
          </math>
      </assignmentRule>
      <assignmentRule variable="PKR_mRNA">
          <math xmlns="http://www.w3.org/1998/Math/MathML">
            <apply>
              <plus/>
              <cn> 0 </cn>
              <ci> S45 </ci>
            </apply>
          </math>
      </assignmentRule>
      <assignmentRule variable="OAS1A_mRNA">
          <math xmlns="http://www.w3.org/1998/Math/MathML">
            <apply>
              <plus/>
              <cn> 0 </cn>
              <ci> S46 </ci>
            </apply>
          </math>
      </assignmentRule>
      <assignmentRule variable="IFNb_mRNA">
          <math xmlns="http://www.w3.org/1998/Math/MathML">
            <apply>
              <plus/>
              <cn> 0 </cn>
              <ci> S47 </ci>
            </apply>
          </math>
      </assignmentRule>
      <assignmentRule variable="IRF7_mRNA">
          <math xmlns="http://www.w3.org/1998/Math/MathML">
            <apply>
              <plus/>
              <cn> 0 </cn>
              <ci> S51 </ci>
            </apply>
          </math>
      </assignmentRule>
      <assignmentRule variable="STAT1_mRNA">
          <math xmlns="http://www.w3.org/1998/Math/MathML">
            <apply>
              <plus/>
              <cn> 0 </cn>
              <ci> S48 </ci>
            </apply>
          </math>
      </assignmentRule>
      <assignmentRule variable="STAT2_mRNA">
          <math xmlns="http://www.w3.org/1998/Math/MathML">
            <apply>
              <plus/>
              <cn> 0 </cn>
              <ci> S49 </ci>
            </apply>
          </math>
      </assignmentRule>
      <assignmentRule variable="SOCS1_mRNA">
          <math xmlns="http://www.w3.org/1998/Math/MathML">
            <apply>
              <plus/>
              <cn> 0 </cn>
              <ci> S50 </ci>
            </apply>
          </math>
      </assignmentRule>
      <assignmentRule variable="TNFa_mRNA">
          <math xmlns="http://www.w3.org/1998/Math/MathML">
            <apply>
              <plus/>
              <cn> 0 </cn>
              <ci> S52 </ci>
            </apply>
          </math>
      </assignmentRule>
      <assignmentRule variable="IL6_mRNA">
          <math xmlns="http://www.w3.org/1998/Math/MathML">
            <apply>
              <plus/>
              <cn> 0 </cn>
              <ci> S53 </ci>
            </apply>
          </math>
      </assignmentRule>
      <assignmentRule variable="RANTES_mRNA">
          <math xmlns="http://www.w3.org/1998/Math/MathML">
            <apply>
              <plus/>
              <cn> 0 </cn>
              <ci> S54 </ci>
            </apply>
          </math>
      </assignmentRule>
      <assignmentRule variable="CCL2_mRNA">
          <math xmlns="http://www.w3.org/1998/Math/MathML">
            <apply>
              <plus/>
              <cn> 0 </cn>
              <ci> S55 </ci>
            </apply>
          </math>
      </assignmentRule>
      <assignmentRule variable="ISG56_mRNA">
          <math xmlns="http://www.w3.org/1998/Math/MathML">
            <apply>
              <plus/>
              <cn> 0 </cn>
              <ci> S56 </ci>
            </apply>
          </math>
      </assignmentRule>
      <assignmentRule variable="ISG54_mRNA">
          <math xmlns="http://www.w3.org/1998/Math/MathML">
            <apply>
              <plus/>
              <cn> 0 </cn>
              <ci> S57 </ci>
            </apply>
          </math>
      </assignmentRule>
      <assignmentRule variable="IRF1_mRNA">
          <math xmlns="http://www.w3.org/1998/Math/MathML">
            <apply>
              <plus/>
              <cn> 0 </cn>
              <ci> S58 </ci>
            </apply>
          </math>
      </assignmentRule>
      <assignmentRule variable="IRF5_mRNA">
          <math xmlns="http://www.w3.org/1998/Math/MathML">
            <apply>
              <plus/>
              <cn> 0 </cn>
              <ci> S59 </ci>
            </apply>
          </math>
      </assignmentRule>
      <assignmentRule variable="ISG15_mRNA">
          <math xmlns="http://www.w3.org/1998/Math/MathML">
            <apply>
              <plus/>
              <cn> 0 </cn>
              <ci> S60 </ci>
            </apply>
          </math>
      </assignmentRule>
      <!-- Global functions -->
      <assignmentRule variable="k_IKKactivation">
        <math xmlns="http://www.w3.org/1998/Math/MathML">
          <apply>
            <times/>
            <apply>
              <times/>
              <ci> A_ikk </ci>
              <ci> TAK1_active </ci>
            </apply>
            <ci> TAK1_active </ci>
          </apply>
        </math>
      </assignmentRule>
      <assignmentRule variable="k_IKKinactivation">
        <math xmlns="http://www.w3.org/1998/Math/MathML">
          <apply>
            <times/>
            <apply>
              <divide/>
              <ci> D_ikk_1 </ci>
              <ci> D_ikk_2 </ci>
            </apply>
            <apply>
              <plus/>
              <ci> D_ikk_2 </ci>
              <ci> A20 </ci>
            </apply>
          </apply>
        </math>
      </assignmentRule>
      <assignmentRule variable="k_transl_inhib">
        <math xmlns="http://www.w3.org/1998/Math/MathML">
          <apply>
            <divide/>
            <ci> M_pkr </ci>
            <apply>
              <plus/>
              <ci> M_pkr </ci>
              <ci> p_PKR_Thr451 </ci>
            </apply>
          </apply>
        </math>
      </assignmentRule>
      <assignmentRule variable="k_mrna_degrad_incr">
        <math xmlns="http://www.w3.org/1998/Math/MathML">
          <apply>
            <divide/>
            <apply>
              <plus/>
              <ci> M_oas1a </ci>
              <ci> p_OAS1A </ci>
            </apply>
            <ci> M_oas1a </ci>
          </apply>
        </math>
      </assignmentRule>
      <assignmentRule variable="k_STATactivation">
        <math xmlns="http://www.w3.org/1998/Math/MathML">
          <apply>
            <divide/>
            <apply>
              <times/>
              <apply>
                <times/>
                <ci> A_stat </ci>
                <ci> M_ifnb </ci>
              </apply>
              <ci> IFNAR_active </ci>
            </apply>
            <apply>
              <plus/>
              <apply>
                <plus/>
                <ci> M_ifnb </ci>
                <ci> STAT1_cyt </ci>
              </apply>
              <ci> STAT2_cyt </ci>
            </apply>
          </apply>
        </math>
      </assignmentRule>
      <assignmentRule variable="_rateLaw1">
        <math xmlns="http://www.w3.org/1998/Math/MathML">
          <apply>
            <times/>
            <ci> k_mrna_degrad_incr </ci>
            <ci> L_ikba_mRNA </ci>
          </apply>
        </math>
      </assignmentRule>
      <assignmentRule variable="_rateLaw2">
        <math xmlns="http://www.w3.org/1998/Math/MathML">
          <apply>
            <times/>
            <ci> k_mrna_degrad_incr </ci>
            <ci> L_a20_mRNA </ci>
          </apply>
        </math>
      </assignmentRule>
      <assignmentRule variable="_rateLaw3">
        <math xmlns="http://www.w3.org/1998/Math/MathML">
          <apply>
            <times/>
            <ci> k_transl_inhib </ci>
            <ci> S_ikba </ci>
          </apply>
        </math>
      </assignmentRule>
      <assignmentRule variable="_rateLaw4">
        <math xmlns="http://www.w3.org/1998/Math/MathML">
          <apply>
            <times/>
            <ci> k_transl_inhib </ci>
            <ci> S_a20 </ci>
          </apply>
        </math>
      </assignmentRule>
    </listOfRules>
    <listOfReactions>
      <reaction id="R1" reversible="false">
        <listOfReactants>
          <speciesReference species="S4"/>
        </listOfReactants>
        <listOfProducts>
          <speciesReference species="S5"/>
          <speciesReference species="S61"/>
        </listOfProducts>
        <kineticLaw>
          <math xmlns="http://www.w3.org/1998/Math/MathML">
            <apply>
              <times/>
              <ci> V_liposome </ci>
              <ci> S4 </ci>
            </apply>
          </math>
        </kineticLaw>
      </reaction>
      <reaction id="R2" reversible="false">
        <listOfReactants>
          <speciesReference species="S4"/>
        </listOfReactants>
        <kineticLaw>
          <math xmlns="http://www.w3.org/1998/Math/MathML">
            <apply>
              <times/>
              <ci> L_liposome_ext </ci>
              <ci> S4 </ci>
            </apply>
          </math>
        </kineticLaw>
      </reaction>
      <reaction id="R3" reversible="false">
        <listOfReactants>
          <speciesReference species="S3"/>
        </listOfReactants>
        <kineticLaw>
          <math xmlns="http://www.w3.org/1998/Math/MathML">
            <apply>
              <times/>
              <ci> L_polyIC </ci>
              <ci> S3 </ci>
            </apply>
          </math>
        </kineticLaw>
      </reaction>
      <reaction id="R4" reversible="false">
        <listOfReactants>
          <speciesReference species="S1"/>
          <speciesReference species="S2"/>
        </listOfReactants>
        <listOfProducts>
          <speciesReference species="S62"/>
        </listOfProducts>
        <kineticLaw>
          <math xmlns="http://www.w3.org/1998/Math/MathML">
            <apply>
              <times/>
              <ci> B_lps </ci>
              <ci> S1 </ci>
              <ci> S2 </ci>
            </apply>
          </math>
        </kineticLaw>
      </reaction>
      <reaction id="R5" reversible="false">
        <listOfReactants>
          <speciesReference species="S6"/>
          <speciesReference species="S8"/>
        </listOfReactants>
        <listOfProducts>
          <speciesReference species="S63"/>
        </listOfProducts>
        <kineticLaw>
          <math xmlns="http://www.w3.org/1998/Math/MathML">
            <apply>
              <times/>
              <ci> B_rig_mavs </ci>
              <ci> S6 </ci>
              <ci> S8 </ci>
            </apply>
          </math>
        </kineticLaw>
      </reaction>
      <reaction id="R6" reversible="false">
        <listOfReactants>
          <speciesReference species="S16"/>
        </listOfReactants>
        <listOfProducts>
          <speciesReference species="S64"/>
        </listOfProducts>
        <kineticLaw>
          <math xmlns="http://www.w3.org/1998/Math/MathML">
            <apply>
              <times/>
              <ci> C_ifnb </ci>
              <ci> S16 </ci>
            </apply>
          </math>
        </kineticLaw>
      </reaction>
      <reaction id="R7" reversible="false">
        <listOfReactants>
          <speciesReference species="S9"/>
          <speciesReference species="S16"/>
        </listOfReactants>
        <listOfProducts>
          <speciesReference species="S65"/>
        </listOfProducts>
        <kineticLaw>
          <math xmlns="http://www.w3.org/1998/Math/MathML">
            <apply>
              <times/>
              <ci> B_ifnb_cyt </ci>
              <ci> S9 </ci>
              <ci> S16 </ci>
            </apply>
          </math>
        </kineticLaw>
      </reaction>
      <reaction id="R8" reversible="false">
        <listOfReactants>
          <speciesReference species="S11"/>
        </listOfReactants>
        <listOfProducts>
          <speciesReference species="S66"/>
        </listOfProducts>
        <kineticLaw>
          <math xmlns="http://www.w3.org/1998/Math/MathML">
            <apply>
              <times/>
              <ci> A_tak1_0 </ci>
              <ci> S11 </ci>
            </apply>
          </math>
        </kineticLaw>
      </reaction>
      <reaction id="R9" reversible="false">
        <listOfReactants>
          <speciesReference species="S12"/>
        </listOfReactants>
        <listOfProducts>
          <speciesReference species="S67"/>
        </listOfProducts>
        <kineticLaw>
          <math xmlns="http://www.w3.org/1998/Math/MathML">
            <apply>
              <times/>
              <ci> k_IKKactivation </ci>
              <ci> S12 </ci>
            </apply>
          </math>
        </kineticLaw>
      </reaction>
      <reaction id="R10" reversible="false">
        <listOfReactants>
          <speciesReference species="S3"/>
          <speciesReference species="S21"/>
        </listOfReactants>
        <listOfProducts>
          <speciesReference species="S3"/>
          <speciesReference species="S68"/>
        </listOfProducts>
        <kineticLaw>
          <math xmlns="http://www.w3.org/1998/Math/MathML">
            <apply>
              <times/>
              <ci> A_pkr </ci>
              <ci> S3 </ci>
              <ci> S21 </ci>
            </apply>
          </math>
        </kineticLaw>
      </reaction>
      <reaction id="R11" reversible="false">
        <listOfReactants>
          <speciesReference species="S3"/>
          <speciesReference species="S22"/>
        </listOfReactants>
        <listOfProducts>
          <speciesReference species="S3"/>
          <speciesReference species="S69"/>
        </listOfProducts>
        <kineticLaw>
          <math xmlns="http://www.w3.org/1998/Math/MathML">
            <apply>
              <times/>
              <ci> A_oas1a </ci>
              <ci> S3 </ci>
              <ci> S22 </ci>
            </apply>
          </math>
        </kineticLaw>
      </reaction>
      <reaction id="R12" reversible="false">
        <listOfReactants>
          <speciesReference species="S10"/>
        </listOfReactants>
        <listOfProducts>
          <speciesReference species="S70"/>
        </listOfProducts>
        <kineticLaw>
          <math xmlns="http://www.w3.org/1998/Math/MathML">
            <apply>
              <times/>
              <ci> L_nfkb_ikba </ci>
              <ci> S10 </ci>
            </apply>
          </math>
        </kineticLaw>
      </reaction>
      <reaction id="R13" reversible="false">
        <listOfReactants>
          <speciesReference species="S13"/>
        </listOfReactants>
        <kineticLaw>
          <math xmlns="http://www.w3.org/1998/Math/MathML">
            <apply>
              <times/>
              <ci> L_a20 </ci>
              <ci> S13 </ci>
            </apply>
          </math>
        </kineticLaw>
      </reaction>
      <reaction id="R14" reversible="false">
        <listOfReactants>
          <speciesReference species="S42"/>
        </listOfReactants>
        <kineticLaw>
          <math xmlns="http://www.w3.org/1998/Math/MathML">
            <apply>
              <times/>
              <ci> _rateLaw1 </ci>
              <ci> S42 </ci>
            </apply>
          </math>
        </kineticLaw>
      </reaction>
      <reaction id="R15" reversible="false">
        <listOfReactants>
          <speciesReference species="S43"/>
        </listOfReactants>
        <kineticLaw>
          <math xmlns="http://www.w3.org/1998/Math/MathML">
            <apply>
              <times/>
              <ci> _rateLaw2 </ci>
              <ci> S43 </ci>
            </apply>
          </math>
        </kineticLaw>
      </reaction>
      <reaction id="R16" reversible="false">
        <listOfReactants>
          <speciesReference species="S42"/>
        </listOfReactants>
        <listOfProducts>
          <speciesReference species="S42"/>
          <speciesReference species="S71"/>
        </listOfProducts>
        <kineticLaw>
          <math xmlns="http://www.w3.org/1998/Math/MathML">
            <apply>
              <times/>
              <ci> _rateLaw3 </ci>
              <ci> S42 </ci>
            </apply>
          </math>
        </kineticLaw>
      </reaction>
      <reaction id="R17" reversible="false">
        <listOfReactants>
          <speciesReference species="S43"/>
        </listOfReactants>
        <listOfProducts>
          <speciesReference species="S13"/>
          <speciesReference species="S43"/>
        </listOfProducts>
        <kineticLaw>
          <math xmlns="http://www.w3.org/1998/Math/MathML">
            <apply>
              <times/>
              <ci> _rateLaw4 </ci>
              <ci> S43 </ci>
            </apply>
          </math>
        </kineticLaw>
      </reaction>
      <reaction id="R18" reversible="false">
        <listOfReactants>
          <speciesReference species="S15"/>
        </listOfReactants>
        <listOfProducts>
          <speciesReference species="S72"/>
        </listOfProducts>
        <kineticLaw>
          <math xmlns="http://www.w3.org/1998/Math/MathML">
            <apply>
              <times/>
              <ci> A_irf3_0 </ci>
              <ci> S15 </ci>
            </apply>
          </math>
        </kineticLaw>
      </reaction>
      <reaction id="R19" reversible="false">
        <listOfReactants>
          <speciesReference species="S47"/>
        </listOfReactants>
        <kineticLaw>
          <math xmlns="http://www.w3.org/1998/Math/MathML">
            <apply>
              <times/>
              <ci> L_ifnb_mRNA </ci>
              <ci> S47 </ci>
            </apply>
          </math>
        </kineticLaw>
      </reaction>
      <reaction id="R20" reversible="false">
        <listOfReactants>
          <speciesReference species="S47"/>
        </listOfReactants>
        <listOfProducts>
          <speciesReference species="S16"/>
          <speciesReference species="S47"/>
        </listOfProducts>
        <kineticLaw>
          <math xmlns="http://www.w3.org/1998/Math/MathML">
            <apply>
              <times/>
              <ci> S_ifnb </ci>
              <ci> S47 </ci>
            </apply>
          </math>
        </kineticLaw>
      </reaction>
      <reaction id="R21" reversible="false">
        <listOfReactants>
          <speciesReference species="S17"/>
        </listOfReactants>
        <listOfProducts>
          <speciesReference species="S73"/>
        </listOfProducts>
        <kineticLaw>
          <math xmlns="http://www.w3.org/1998/Math/MathML">
            <apply>
              <times/>
              <ci> k_STATactivation </ci>
              <ci> S17 </ci>
            </apply>
          </math>
        </kineticLaw>
      </reaction>
      <reaction id="R22" reversible="false">
        <listOfReactants>
          <speciesReference species="S18"/>
        </listOfReactants>
        <listOfProducts>
          <speciesReference species="S74"/>
        </listOfProducts>
        <kineticLaw>
          <math xmlns="http://www.w3.org/1998/Math/MathML">
            <apply>
              <times/>
              <ci> k_STATactivation </ci>
              <ci> S18 </ci>
            </apply>
          </math>
        </kineticLaw>
      </reaction>
      <reaction id="R23" reversible="false">
        <listOfReactants>
          <speciesReference species="S19"/>
        </listOfReactants>
        <listOfProducts>
          <speciesReference species="S75"/>
          <speciesReference species="S76"/>
        </listOfProducts>
        <kineticLaw>
          <math xmlns="http://www.w3.org/1998/Math/MathML">
            <apply>
              <times/>
              <ci> U_stat1_stat2 </ci>
              <ci> S19 </ci>
            </apply>
          </math>
        </kineticLaw>
      </reaction>
      <reaction id="R24" reversible="false">
        <listOfReactants>
          <speciesReference species="S19"/>
          <speciesReference species="S26"/>
        </listOfReactants>
        <listOfProducts>
          <speciesReference species="S77"/>
        </listOfProducts>
        <kineticLaw>
          <math xmlns="http://www.w3.org/1998/Math/MathML">
            <apply>
              <times/>
              <ci> A_pkr_g_stat1_2 </ci>
              <ci> S19 </ci>
              <ci> S26 </ci>
            </apply>
          </math>
        </kineticLaw>
      </reaction>
      <reaction id="R25" reversible="false">
        <listOfReactants>
          <speciesReference species="S19"/>
          <speciesReference species="S27"/>
        </listOfReactants>
        <listOfProducts>
          <speciesReference species="S78"/>
        </listOfProducts>
        <kineticLaw>
          <math xmlns="http://www.w3.org/1998/Math/MathML">
            <apply>
              <times/>
              <ci> A_oas1a_g_stat1_2 </ci>
              <ci> S19 </ci>
              <ci> S27 </ci>
            </apply>
          </math>
        </kineticLaw>
      </reaction>
      <reaction id="R26" reversible="false">
        <listOfReactants>
          <speciesReference species="S19"/>
          <speciesReference species="S32"/>
        </listOfReactants>
        <listOfProducts>
          <speciesReference species="S79"/>
        </listOfProducts>
        <kineticLaw>
          <math xmlns="http://www.w3.org/1998/Math/MathML">
            <apply>
              <times/>
              <ci> A_irf7_g_stat1_2 </ci>
              <ci> S19 </ci>
              <ci> S32 </ci>
            </apply>
          </math>
        </kineticLaw>
      </reaction>
      <reaction id="R27" reversible="false">
        <listOfReactants>
          <speciesReference species="S29"/>
        </listOfReactants>
        <listOfProducts>
          <speciesReference species="S80"/>
        </listOfProducts>
        <kineticLaw>
          <math xmlns="http://www.w3.org/1998/Math/MathML">
            <apply>
              <times/>
              <ci> A_stat1_g_0 </ci>
              <ci> S29 </ci>
            </apply>
          </math>
        </kineticLaw>
      </reaction>
      <reaction id="R28" reversible="false">
        <listOfReactants>
          <speciesReference species="S19"/>
          <speciesReference species="S29"/>
        </listOfReactants>
        <listOfProducts>
          <speciesReference species="S81"/>
        </listOfProducts>
        <kineticLaw>
          <math xmlns="http://www.w3.org/1998/Math/MathML">
            <apply>
              <times/>
              <ci> A_stat1_g_stat1_2 </ci>
              <ci> S19 </ci>
              <ci> S29 </ci>
            </apply>
          </math>
        </kineticLaw>
      </reaction>
      <reaction id="R29" reversible="false">
        <listOfReactants>
          <speciesReference species="S30"/>
        </listOfReactants>
        <listOfProducts>
          <speciesReference species="S82"/>
        </listOfProducts>
        <kineticLaw>
          <math xmlns="http://www.w3.org/1998/Math/MathML">
            <apply>
              <times/>
              <ci> A_stat2_g_0 </ci>
              <ci> S30 </ci>
            </apply>
          </math>
        </kineticLaw>
      </reaction>
      <reaction id="R30" reversible="false">
        <listOfReactants>
          <speciesReference species="S19"/>
          <speciesReference species="S30"/>
        </listOfReactants>
        <listOfProducts>
          <speciesReference species="S83"/>
        </listOfProducts>
        <kineticLaw>
          <math xmlns="http://www.w3.org/1998/Math/MathML">
            <apply>
              <times/>
              <ci> A_stat2_g_stat1_2 </ci>
              <ci> S19 </ci>
              <ci> S30 </ci>
            </apply>
          </math>
        </kineticLaw>
      </reaction>
      <reaction id="R31" reversible="false">
        <listOfReactants>
          <speciesReference species="S19"/>
          <speciesReference species="S25"/>
        </listOfReactants>
        <listOfProducts>
          <speciesReference species="S84"/>
        </listOfProducts>
        <kineticLaw>
          <math xmlns="http://www.w3.org/1998/Math/MathML">
            <apply>
              <times/>
              <ci> A_rig_g_stat1_2 </ci>
              <ci> S19 </ci>
              <ci> S25 </ci>
            </apply>
          </math>
        </kineticLaw>
      </reaction>
      <reaction id="R32" reversible="false">
        <listOfReactants>
          <speciesReference species="S19"/>
          <speciesReference species="S31"/>
        </listOfReactants>
        <listOfProducts>
          <speciesReference species="S85"/>
        </listOfProducts>
        <kineticLaw>
          <math xmlns="http://www.w3.org/1998/Math/MathML">
            <apply>
              <times/>
              <ci> A_socs1_g_stat1_2 </ci>
              <ci> S19 </ci>
              <ci> S31 </ci>
            </apply>
          </math>
        </kineticLaw>
      </reaction>
      <reaction id="R33" reversible="false">
        <listOfReactants>
          <speciesReference species="S19"/>
          <speciesReference species="S36"/>
        </listOfReactants>
        <listOfProducts>
          <speciesReference species="S86"/>
        </listOfProducts>
        <kineticLaw>
          <math xmlns="http://www.w3.org/1998/Math/MathML">
            <apply>
              <times/>
              <ci> A_ccl2_g_stat1_2 </ci>
              <ci> S19 </ci>
              <ci> S36 </ci>
            </apply>
          </math>
        </kineticLaw>
      </reaction>
      <reaction id="R34" reversible="false">
        <listOfReactants>
          <speciesReference species="S19"/>
          <speciesReference species="S37"/>
        </listOfReactants>
        <listOfProducts>
          <speciesReference species="S87"/>
        </listOfProducts>
        <kineticLaw>
          <math xmlns="http://www.w3.org/1998/Math/MathML">
            <apply>
              <times/>
              <ci> A_isg56_g_stat1_2 </ci>
              <ci> S19 </ci>
              <ci> S37 </ci>
            </apply>
          </math>
        </kineticLaw>
      </reaction>
      <reaction id="R35" reversible="false">
        <listOfReactants>
          <speciesReference species="S38"/>
        </listOfReactants>
        <listOfProducts>
          <speciesReference species="S88"/>
        </listOfProducts>
        <kineticLaw>
          <math xmlns="http://www.w3.org/1998/Math/MathML">
            <apply>
              <times/>
              <ci> A_isg54_g_0 </ci>
              <ci> S38 </ci>
            </apply>
          </math>
        </kineticLaw>
      </reaction>
      <reaction id="R36" reversible="false">
        <listOfReactants>
          <speciesReference species="S19"/>
          <speciesReference species="S38"/>
        </listOfReactants>
        <listOfProducts>
          <speciesReference species="S89"/>
        </listOfProducts>
        <kineticLaw>
          <math xmlns="http://www.w3.org/1998/Math/MathML">
            <apply>
              <times/>
              <ci> A_isg54_g_stat1_2 </ci>
              <ci> S19 </ci>
              <ci> S38 </ci>
            </apply>
          </math>
        </kineticLaw>
      </reaction>
      <reaction id="R37" reversible="false">
        <listOfReactants>
          <speciesReference species="S39"/>
        </listOfReactants>
        <listOfProducts>
          <speciesReference species="S90"/>
        </listOfProducts>
        <kineticLaw>
          <math xmlns="http://www.w3.org/1998/Math/MathML">
            <apply>
              <times/>
              <ci> A_irf1_g_0 </ci>
              <ci> S39 </ci>
            </apply>
          </math>
        </kineticLaw>
      </reaction>
      <reaction id="R38" reversible="false">
        <listOfReactants>
          <speciesReference species="S19"/>
          <speciesReference species="S39"/>
        </listOfReactants>
        <listOfProducts>
          <speciesReference species="S91"/>
        </listOfProducts>
        <kineticLaw>
          <math xmlns="http://www.w3.org/1998/Math/MathML">
            <apply>
              <times/>
              <ci> A_irf1_g_stat1_2 </ci>
              <ci> S19 </ci>
              <ci> S39 </ci>
            </apply>
          </math>
        </kineticLaw>
      </reaction>
      <reaction id="R39" reversible="false">
        <listOfReactants>
          <speciesReference species="S19"/>
          <speciesReference species="S40"/>
        </listOfReactants>
        <listOfProducts>
          <speciesReference species="S92"/>
        </listOfProducts>
        <kineticLaw>
          <math xmlns="http://www.w3.org/1998/Math/MathML">
            <apply>
              <times/>
              <ci> A_irf5_g_stat1_2 </ci>
              <ci> S19 </ci>
              <ci> S40 </ci>
            </apply>
          </math>
        </kineticLaw>
      </reaction>
      <reaction id="R40" reversible="false">
        <listOfReactants>
          <speciesReference species="S19"/>
          <speciesReference species="S41"/>
        </listOfReactants>
        <listOfProducts>
          <speciesReference species="S93"/>
        </listOfProducts>
        <kineticLaw>
          <math xmlns="http://www.w3.org/1998/Math/MathML">
            <apply>
              <times/>
              <ci> A_isg15_g_stat1_2 </ci>
              <ci> S19 </ci>
              <ci> S41 </ci>
            </apply>
          </math>
        </kineticLaw>
      </reaction>
      <reaction id="R41" reversible="false">
        <listOfReactants>
          <speciesReference species="S45"/>
        </listOfReactants>
        <kineticLaw>
          <math xmlns="http://www.w3.org/1998/Math/MathML">
            <apply>
              <times/>
              <ci> L_pkr_mRNA </ci>
              <ci> S45 </ci>
            </apply>
          </math>
        </kineticLaw>
      </reaction>
      <reaction id="R42" reversible="false">
        <listOfReactants>
          <speciesReference species="S46"/>
        </listOfReactants>
        <kineticLaw>
          <math xmlns="http://www.w3.org/1998/Math/MathML">
            <apply>
              <times/>
              <ci> L_oas1a_mRNA </ci>
              <ci> S46 </ci>
            </apply>
          </math>
        </kineticLaw>
      </reaction>
      <reaction id="R43" reversible="false">
        <listOfReactants>
          <speciesReference species="S51"/>
        </listOfReactants>
        <kineticLaw>
          <math xmlns="http://www.w3.org/1998/Math/MathML">
            <apply>
              <times/>
              <ci> L_irf7_mRNA </ci>
              <ci> S51 </ci>
            </apply>
          </math>
        </kineticLaw>
      </reaction>
      <reaction id="R44" reversible="false">
        <listOfReactants>
          <speciesReference species="S44"/>
        </listOfReactants>
        <kineticLaw>
          <math xmlns="http://www.w3.org/1998/Math/MathML">
            <apply>
              <times/>
              <ci> L_rig_mRNA </ci>
              <ci> S44 </ci>
            </apply>
          </math>
        </kineticLaw>
      </reaction>
      <reaction id="R45" reversible="false">
        <listOfReactants>
          <speciesReference species="S48"/>
        </listOfReactants>
        <kineticLaw>
          <math xmlns="http://www.w3.org/1998/Math/MathML">
            <apply>
              <times/>
              <ci> L_stat1_mRNA </ci>
              <ci> S48 </ci>
            </apply>
          </math>
        </kineticLaw>
      </reaction>
      <reaction id="R46" reversible="false">
        <listOfReactants>
          <speciesReference species="S49"/>
        </listOfReactants>
        <kineticLaw>
          <math xmlns="http://www.w3.org/1998/Math/MathML">
            <apply>
              <times/>
              <ci> L_stat2_mRNA </ci>
              <ci> S49 </ci>
            </apply>
          </math>
        </kineticLaw>
      </reaction>
      <reaction id="R47" reversible="false">
        <listOfReactants>
          <speciesReference species="S50"/>
        </listOfReactants>
        <kineticLaw>
          <math xmlns="http://www.w3.org/1998/Math/MathML">
            <apply>
              <times/>
              <ci> L_socs1_mRNA </ci>
              <ci> S50 </ci>
            </apply>
          </math>
        </kineticLaw>
      </reaction>
      <reaction id="R48" reversible="false">
        <listOfReactants>
          <speciesReference species="S52"/>
        </listOfReactants>
        <kineticLaw>
          <math xmlns="http://www.w3.org/1998/Math/MathML">
            <apply>
              <times/>
              <ci> L_tnf_mRNA </ci>
              <ci> S52 </ci>
            </apply>
          </math>
        </kineticLaw>
      </reaction>
      <reaction id="R49" reversible="false">
        <listOfReactants>
          <speciesReference species="S53"/>
        </listOfReactants>
        <kineticLaw>
          <math xmlns="http://www.w3.org/1998/Math/MathML">
            <apply>
              <times/>
              <ci> L_il6_mRNA </ci>
              <ci> S53 </ci>
            </apply>
          </math>
        </kineticLaw>
      </reaction>
      <reaction id="R50" reversible="false">
        <listOfReactants>
          <speciesReference species="S54"/>
        </listOfReactants>
        <kineticLaw>
          <math xmlns="http://www.w3.org/1998/Math/MathML">
            <apply>
              <times/>
              <ci> L_rantes_mRNA </ci>
              <ci> S54 </ci>
            </apply>
          </math>
        </kineticLaw>
      </reaction>
      <reaction id="R51" reversible="false">
        <listOfReactants>
          <speciesReference species="S55"/>
        </listOfReactants>
        <kineticLaw>
          <math xmlns="http://www.w3.org/1998/Math/MathML">
            <apply>
              <times/>
              <ci> L_ccl2_mRNA </ci>
              <ci> S55 </ci>
            </apply>
          </math>
        </kineticLaw>
      </reaction>
      <reaction id="R52" reversible="false">
        <listOfReactants>
          <speciesReference species="S56"/>
        </listOfReactants>
        <kineticLaw>
          <math xmlns="http://www.w3.org/1998/Math/MathML">
            <apply>
              <times/>
              <ci> L_isg56_mRNA </ci>
              <ci> S56 </ci>
            </apply>
          </math>
        </kineticLaw>
      </reaction>
      <reaction id="R53" reversible="false">
        <listOfReactants>
          <speciesReference species="S57"/>
        </listOfReactants>
        <kineticLaw>
          <math xmlns="http://www.w3.org/1998/Math/MathML">
            <apply>
              <times/>
              <ci> L_isg54_mRNA </ci>
              <ci> S57 </ci>
            </apply>
          </math>
        </kineticLaw>
      </reaction>
      <reaction id="R54" reversible="false">
        <listOfReactants>
          <speciesReference species="S58"/>
        </listOfReactants>
        <kineticLaw>
          <math xmlns="http://www.w3.org/1998/Math/MathML">
            <apply>
              <times/>
              <ci> L_irf1_mRNA </ci>
              <ci> S58 </ci>
            </apply>
          </math>
        </kineticLaw>
      </reaction>
      <reaction id="R55" reversible="false">
        <listOfReactants>
          <speciesReference species="S59"/>
        </listOfReactants>
        <kineticLaw>
          <math xmlns="http://www.w3.org/1998/Math/MathML">
            <apply>
              <times/>
              <ci> L_irf5_mRNA </ci>
              <ci> S59 </ci>
            </apply>
          </math>
        </kineticLaw>
      </reaction>
      <reaction id="R56" reversible="false">
        <listOfReactants>
          <speciesReference species="S60"/>
        </listOfReactants>
        <kineticLaw>
          <math xmlns="http://www.w3.org/1998/Math/MathML">
            <apply>
              <times/>
              <ci> L_isg15_mRNA </ci>
              <ci> S60 </ci>
            </apply>
          </math>
        </kineticLaw>
      </reaction>
      <reaction id="R57" reversible="false">
        <listOfReactants>
          <speciesReference species="S45"/>
        </listOfReactants>
        <listOfProducts>
          <speciesReference species="S21"/>
          <speciesReference species="S45"/>
        </listOfProducts>
        <kineticLaw>
          <math xmlns="http://www.w3.org/1998/Math/MathML">
            <apply>
              <times/>
              <ci> S_pkr </ci>
              <ci> S45 </ci>
            </apply>
          </math>
        </kineticLaw>
      </reaction>
      <reaction id="R58" reversible="false">
        <listOfReactants>
          <speciesReference species="S46"/>
        </listOfReactants>
        <listOfProducts>
          <speciesReference species="S22"/>
          <speciesReference species="S46"/>
        </listOfProducts>
        <kineticLaw>
          <math xmlns="http://www.w3.org/1998/Math/MathML">
            <apply>
              <times/>
              <ci> S_oas1a </ci>
              <ci> S46 </ci>
            </apply>
          </math>
        </kineticLaw>
      </reaction>
      <reaction id="R59" reversible="false">
        <listOfReactants>
          <speciesReference species="S48"/>
        </listOfReactants>
        <listOfProducts>
          <speciesReference species="S17"/>
          <speciesReference species="S48"/>
        </listOfProducts>
        <kineticLaw>
          <math xmlns="http://www.w3.org/1998/Math/MathML">
            <apply>
              <times/>
              <ci> S_stat1 </ci>
              <ci> S48 </ci>
            </apply>
          </math>
        </kineticLaw>
      </reaction>
      <reaction id="R60" reversible="false">
        <listOfReactants>
          <speciesReference species="S49"/>
        </listOfReactants>
        <listOfProducts>
          <speciesReference species="S18"/>
          <speciesReference species="S49"/>
        </listOfProducts>
        <kineticLaw>
          <math xmlns="http://www.w3.org/1998/Math/MathML">
            <apply>
              <times/>
              <ci> S_stat2 </ci>
              <ci> S49 </ci>
            </apply>
          </math>
        </kineticLaw>
      </reaction>
      <reaction id="R61" reversible="false">
        <listOfReactants>
          <speciesReference species="S44"/>
        </listOfReactants>
        <listOfProducts>
          <speciesReference species="S6"/>
          <speciesReference species="S44"/>
        </listOfProducts>
        <kineticLaw>
          <math xmlns="http://www.w3.org/1998/Math/MathML">
            <apply>
              <times/>
              <ci> S_rig </ci>
              <ci> S44 </ci>
            </apply>
          </math>
        </kineticLaw>
      </reaction>
      <reaction id="R62" reversible="false">
        <listOfReactants>
          <speciesReference species="S50"/>
        </listOfReactants>
        <listOfProducts>
          <speciesReference species="S20"/>
          <speciesReference species="S50"/>
        </listOfProducts>
        <kineticLaw>
          <math xmlns="http://www.w3.org/1998/Math/MathML">
            <apply>
              <times/>
              <ci> S_socs1 </ci>
              <ci> S50 </ci>
            </apply>
          </math>
        </kineticLaw>
      </reaction>
      <reaction id="R63" reversible="false">
        <listOfProducts>
          <speciesReference species="S2"/>
        </listOfProducts>
        <kineticLaw>
          <math xmlns="http://www.w3.org/1998/Math/MathML">
            <apply>
              <times/>
              <ci> S_tlr4 </ci>
            </apply>
          </math>
        </kineticLaw>
      </reaction>
      <reaction id="R64" reversible="false">
        <listOfReactants>
          <speciesReference species="S21"/>
        </listOfReactants>
        <kineticLaw>
          <math xmlns="http://www.w3.org/1998/Math/MathML">
            <apply>
              <times/>
              <ci> L_pkr </ci>
              <ci> S21 </ci>
            </apply>
          </math>
        </kineticLaw>
      </reaction>
      <reaction id="R65" reversible="false">
        <listOfReactants>
          <speciesReference species="S22"/>
        </listOfReactants>
        <kineticLaw>
          <math xmlns="http://www.w3.org/1998/Math/MathML">
            <apply>
              <times/>
              <ci> L_oas1a </ci>
              <ci> S22 </ci>
            </apply>
          </math>
        </kineticLaw>
      </reaction>
      <reaction id="R66" reversible="false">
        <listOfReactants>
          <speciesReference species="S17"/>
        </listOfReactants>
        <kineticLaw>
          <math xmlns="http://www.w3.org/1998/Math/MathML">
            <apply>
              <times/>
              <ci> L_stat </ci>
              <ci> S17 </ci>
            </apply>
          </math>
        </kineticLaw>
      </reaction>
      <reaction id="R67" reversible="false">
        <listOfReactants>
          <speciesReference species="S18"/>
        </listOfReactants>
        <kineticLaw>
          <math xmlns="http://www.w3.org/1998/Math/MathML">
            <apply>
              <times/>
              <ci> L_stat </ci>
              <ci> S18 </ci>
            </apply>
          </math>
        </kineticLaw>
      </reaction>
      <reaction id="R68" reversible="false">
        <listOfReactants>
          <speciesReference species="S19"/>
        </listOfReactants>
        <kineticLaw>
          <math xmlns="http://www.w3.org/1998/Math/MathML">
            <apply>
              <times/>
              <ci> L_stat </ci>
              <ci> S19 </ci>
            </apply>
          </math>
        </kineticLaw>
      </reaction>
      <reaction id="R69" reversible="false">
        <listOfReactants>
          <speciesReference species="S6"/>
        </listOfReactants>
        <kineticLaw>
          <math xmlns="http://www.w3.org/1998/Math/MathML">
            <apply>
              <times/>
              <ci> L_rig_inactive </ci>
              <ci> S6 </ci>
            </apply>
          </math>
        </kineticLaw>
      </reaction>
      <reaction id="R70" reversible="false">
        <listOfReactants>
          <speciesReference species="S20"/>
        </listOfReactants>
        <kineticLaw>
          <math xmlns="http://www.w3.org/1998/Math/MathML">
            <apply>
              <times/>
              <ci> L_socs1 </ci>
              <ci> S20 </ci>
            </apply>
          </math>
        </kineticLaw>
      </reaction>
      <reaction id="R71" reversible="false">
        <listOfReactants>
          <speciesReference species="S2"/>
        </listOfReactants>
        <kineticLaw>
          <math xmlns="http://www.w3.org/1998/Math/MathML">
            <apply>
              <times/>
              <ci> L_tlr4 </ci>
              <ci> S2 </ci>
            </apply>
          </math>
        </kineticLaw>
      </reaction>
      <reaction id="R72" reversible="false">
        <listOfReactants>
          <speciesReference species="S61"/>
        </listOfReactants>
        <listOfProducts>
          <speciesReference species="S3"/>
          <speciesReference species="S61"/>
        </listOfProducts>
        <kineticLaw>
          <math xmlns="http://www.w3.org/1998/Math/MathML">
            <apply>
              <times/>
              <ci> V_polyIC </ci>
              <ci> S61 </ci>
            </apply>
          </math>
        </kineticLaw>
      </reaction>
      <reaction id="R73" reversible="false">
        <listOfReactants>
          <speciesReference species="S61"/>
        </listOfReactants>
        <kineticLaw>
          <math xmlns="http://www.w3.org/1998/Math/MathML">
            <apply>
              <times/>
              <ci> L_liposome_cyt </ci>
              <ci> S61 </ci>
            </apply>
          </math>
        </kineticLaw>
      </reaction>
      <reaction id="R74" reversible="false">
        <listOfReactants>
          <speciesReference species="S62"/>
        </listOfReactants>
        <listOfProducts>
          <speciesReference species="S1"/>
          <speciesReference species="S2"/>
        </listOfProducts>
        <kineticLaw>
          <math xmlns="http://www.w3.org/1998/Math/MathML">
            <apply>
              <times/>
              <ci> U_lps </ci>
              <ci> S62 </ci>
            </apply>
          </math>
        </kineticLaw>
      </reaction>
      <reaction id="R75" reversible="false">
        <listOfReactants>
          <speciesReference species="S62"/>
        </listOfReactants>
        <kineticLaw>
          <math xmlns="http://www.w3.org/1998/Math/MathML">
            <apply>
              <times/>
              <ci> L_tlr4_lps </ci>
              <ci> S62 </ci>
            </apply>
          </math>
        </kineticLaw>
      </reaction>
      <reaction id="R76" reversible="false">
        <listOfReactants>
          <speciesReference species="S63"/>
        </listOfReactants>
        <listOfProducts>
          <speciesReference species="S6"/>
          <speciesReference species="S8"/>
        </listOfProducts>
        <kineticLaw>
          <math xmlns="http://www.w3.org/1998/Math/MathML">
            <apply>
              <times/>
              <ci> U_rig_mavs </ci>
              <ci> S63 </ci>
            </apply>
          </math>
        </kineticLaw>
      </reaction>
      <reaction id="R77" reversible="false">
        <listOfReactants>
          <speciesReference species="S3"/>
          <speciesReference species="S63"/>
        </listOfReactants>
        <listOfProducts>
          <speciesReference species="S94"/>
        </listOfProducts>
        <kineticLaw>
          <math xmlns="http://www.w3.org/1998/Math/MathML">
            <apply>
              <times/>
              <ci> B_polyIC </ci>
              <ci> S3 </ci>
              <ci> S63 </ci>
            </apply>
          </math>
        </kineticLaw>
      </reaction>
      <reaction id="R78" reversible="false">
        <listOfReactants>
          <speciesReference species="S9"/>
          <speciesReference species="S64"/>
        </listOfReactants>
        <listOfProducts>
          <speciesReference species="S65"/>
        </listOfProducts>
        <kineticLaw>
          <math xmlns="http://www.w3.org/1998/Math/MathML">
            <apply>
              <times/>
              <ci> B_ifnb_ext </ci>
              <ci> S9 </ci>
              <ci> S64 </ci>
            </apply>
          </math>
        </kineticLaw>
      </reaction>
      <reaction id="R79" reversible="false">
        <listOfReactants>
          <speciesReference species="S65"/>
        </listOfReactants>
        <listOfProducts>
          <speciesReference species="S9"/>
          <speciesReference species="S64"/>
        </listOfProducts>
        <kineticLaw>
          <math xmlns="http://www.w3.org/1998/Math/MathML">
            <apply>
              <times/>
              <ci> U_ifnb </ci>
              <ci> S65 </ci>
            </apply>
          </math>
        </kineticLaw>
      </reaction>
      <reaction id="R80" reversible="false">
        <listOfReactants>
          <speciesReference species="S20"/>
          <speciesReference species="S65"/>
        </listOfReactants>
        <listOfProducts>
          <speciesReference species="S95"/>
        </listOfProducts>
        <kineticLaw>
          <math xmlns="http://www.w3.org/1998/Math/MathML">
            <apply>
              <times/>
              <ci> B_socs1 </ci>
              <ci> S20 </ci>
              <ci> S65 </ci>
            </apply>
          </math>
        </kineticLaw>
      </reaction>
      <reaction id="R81" reversible="false">
        <listOfReactants>
          <speciesReference species="S14"/>
          <speciesReference species="S62"/>
        </listOfReactants>
        <listOfProducts>
          <speciesReference species="S62"/>
          <speciesReference species="S96"/>
        </listOfProducts>
        <kineticLaw>
          <math xmlns="http://www.w3.org/1998/Math/MathML">
            <apply>
              <times/>
              <ci> A_tbk1_tlr4 </ci>
              <ci> S14 </ci>
              <ci> S62 </ci>
            </apply>
          </math>
        </kineticLaw>
      </reaction>
      <reaction id="R82" reversible="false">
        <listOfReactants>
          <speciesReference species="S11"/>
          <speciesReference species="S62"/>
        </listOfReactants>
        <listOfProducts>
          <speciesReference species="S62"/>
          <speciesReference species="S66"/>
        </listOfProducts>
        <kineticLaw>
          <math xmlns="http://www.w3.org/1998/Math/MathML">
            <apply>
              <times/>
              <ci> A_tak1_tlr4 </ci>
              <ci> S11 </ci>
              <ci> S62 </ci>
            </apply>
          </math>
        </kineticLaw>
      </reaction>
      <reaction id="R83" reversible="false">
        <listOfReactants>
          <speciesReference species="S66"/>
        </listOfReactants>
        <listOfProducts>
          <speciesReference species="S11"/>
        </listOfProducts>
        <kineticLaw>
          <math xmlns="http://www.w3.org/1998/Math/MathML">
            <apply>
              <times/>
              <ci> D_tak1 </ci>
              <ci> S66 </ci>
            </apply>
          </math>
        </kineticLaw>
      </reaction>
      <reaction id="R84" reversible="false">
        <listOfReactants>
          <speciesReference species="S67"/>
        </listOfReactants>
        <listOfProducts>
          <speciesReference species="S97"/>
        </listOfProducts>
        <kineticLaw>
          <math xmlns="http://www.w3.org/1998/Math/MathML">
            <apply>
              <times/>
              <ci> k_IKKinactivation </ci>
              <ci> S67 </ci>
            </apply>
          </math>
        </kineticLaw>
      </reaction>
      <reaction id="R85" reversible="false">
        <listOfReactants>
          <speciesReference species="S70"/>
          <speciesReference species="S71"/>
        </listOfReactants>
        <listOfProducts>
          <speciesReference species="S10"/>
        </listOfProducts>
        <kineticLaw>
          <math xmlns="http://www.w3.org/1998/Math/MathML">
            <apply>
              <times/>
              <ci> B_nfkb_ikba_cyt </ci>
              <ci> S70 </ci>
              <ci> S71 </ci>
            </apply>
          </math>
        </kineticLaw>
      </reaction>
      <reaction id="R86" reversible="false">
        <listOfReactants>
          <speciesReference species="S67"/>
          <speciesReference species="S71"/>
        </listOfReactants>
        <listOfProducts>
          <speciesReference species="S67"/>
          <speciesReference species="S98"/>
        </listOfProducts>
        <kineticLaw>
          <math xmlns="http://www.w3.org/1998/Math/MathML">
            <apply>
              <times/>
              <ci> D_ikba_ikk </ci>
              <ci> S67 </ci>
              <ci> S71 </ci>
            </apply>
          </math>
        </kineticLaw>
      </reaction>
      <reaction id="R87" reversible="false">
        <listOfReactants>
          <speciesReference species="S10"/>
          <speciesReference species="S67"/>
        </listOfReactants>
        <listOfProducts>
          <speciesReference species="S67"/>
          <speciesReference species="S99"/>
        </listOfProducts>
        <kineticLaw>
          <math xmlns="http://www.w3.org/1998/Math/MathML">
            <apply>
              <times/>
              <ci> D_nfkb_ikba_ikk </ci>
              <ci> S10 </ci>
              <ci> S67 </ci>
            </apply>
          </math>
        </kineticLaw>
      </reaction>
      <reaction id="R88" reversible="false">
        <listOfReactants>
          <speciesReference species="S71"/>
        </listOfReactants>
        <kineticLaw>
          <math xmlns="http://www.w3.org/1998/Math/MathML">
            <apply>
              <times/>
              <ci> L_ikba </ci>
              <ci> S71 </ci>
            </apply>
          </math>
        </kineticLaw>
      </reaction>
      <reaction id="R89" reversible="false">
        <listOfReactants>
          <speciesReference species="S70"/>
        </listOfReactants>
        <listOfProducts>
          <speciesReference species="S100"/>
        </listOfProducts>
        <kineticLaw>
          <math xmlns="http://www.w3.org/1998/Math/MathML">
            <apply>
              <times/>
              <ci> I_nfkb </ci>
              <ci> S70 </ci>
            </apply>
          </math>
        </kineticLaw>
      </reaction>
      <reaction id="R90" reversible="false">
        <listOfReactants>
          <speciesReference species="S71"/>
        </listOfReactants>
        <listOfProducts>
          <speciesReference species="S101"/>
        </listOfProducts>
        <kineticLaw>
          <math xmlns="http://www.w3.org/1998/Math/MathML">
            <apply>
              <times/>
              <ci> I_ikba </ci>
              <ci> S71 </ci>
            </apply>
          </math>
        </kineticLaw>
      </reaction>
      <reaction id="R91" reversible="false">
        <listOfReactants>
          <speciesReference species="S72"/>
        </listOfReactants>
        <listOfProducts>
          <speciesReference species="S15"/>
        </listOfProducts>
        <kineticLaw>
          <math xmlns="http://www.w3.org/1998/Math/MathML">
            <apply>
              <times/>
              <ci> D_irf3 </ci>
              <ci> S72 </ci>
            </apply>
          </math>
        </kineticLaw>
      </reaction>
      <reaction id="R92" reversible="false">
        <listOfReactants>
          <speciesReference species="S72"/>
          <speciesReference species="S72"/>
        </listOfReactants>
        <listOfProducts>
          <speciesReference species="S102"/>
        </listOfProducts>
        <kineticLaw>
          <math xmlns="http://www.w3.org/1998/Math/MathML">
            <apply>
              <times/>
              <cn> 0.5 </cn>
              <ci> B_irf3_irf3_cyt </ci>
              <ci> S72 </ci>
              <ci> S72 </ci>
            </apply>
          </math>
        </kineticLaw>
      </reaction>
      <reaction id="R93" reversible="false">
        <listOfReactants>
          <speciesReference species="S73"/>
        </listOfReactants>
        <listOfProducts>
          <speciesReference species="S17"/>
        </listOfProducts>
        <kineticLaw>
          <math xmlns="http://www.w3.org/1998/Math/MathML">
            <apply>
              <times/>
              <ci> D_stat1 </ci>
              <ci> S73 </ci>
            </apply>
          </math>
        </kineticLaw>
      </reaction>
      <reaction id="R94" reversible="false">
        <listOfReactants>
          <speciesReference species="S75"/>
        </listOfReactants>
        <listOfProducts>
          <speciesReference species="S103"/>
        </listOfProducts>
        <kineticLaw>
          <math xmlns="http://www.w3.org/1998/Math/MathML">
            <apply>
              <times/>
              <ci> D_stat1 </ci>
              <ci> S75 </ci>
            </apply>
          </math>
        </kineticLaw>
      </reaction>
      <reaction id="R95" reversible="false">
        <listOfReactants>
          <speciesReference species="S74"/>
        </listOfReactants>
        <listOfProducts>
          <speciesReference species="S18"/>
        </listOfProducts>
        <kineticLaw>
          <math xmlns="http://www.w3.org/1998/Math/MathML">
            <apply>
              <times/>
              <ci> D_stat2 </ci>
              <ci> S74 </ci>
            </apply>
          </math>
        </kineticLaw>
      </reaction>
      <reaction id="R96" reversible="false">
        <listOfReactants>
          <speciesReference species="S76"/>
        </listOfReactants>
        <listOfProducts>
          <speciesReference species="S104"/>
        </listOfProducts>
        <kineticLaw>
          <math xmlns="http://www.w3.org/1998/Math/MathML">
            <apply>
              <times/>
              <ci> D_stat2 </ci>
              <ci> S76 </ci>
            </apply>
          </math>
        </kineticLaw>
      </reaction>
      <reaction id="R97" reversible="false">
        <listOfReactants>
          <speciesReference species="S73"/>
          <speciesReference species="S74"/>
        </listOfReactants>
        <listOfProducts>
          <speciesReference species="S105"/>
        </listOfProducts>
        <kineticLaw>
          <math xmlns="http://www.w3.org/1998/Math/MathML">
            <apply>
              <times/>
              <ci> B_stat1_stat2_cyt </ci>
              <ci> S73 </ci>
              <ci> S74 </ci>
            </apply>
          </math>
        </kineticLaw>
      </reaction>
      <reaction id="R98" reversible="false">
        <listOfReactants>
          <speciesReference species="S75"/>
          <speciesReference species="S76"/>
        </listOfReactants>
        <listOfProducts>
          <speciesReference species="S19"/>
        </listOfProducts>
        <kineticLaw>
          <math xmlns="http://www.w3.org/1998/Math/MathML">
            <apply>
              <times/>
              <ci> B_stat1_stat2_nuc </ci>
              <ci> S75 </ci>
              <ci> S76 </ci>
            </apply>
          </math>
        </kineticLaw>
      </reaction>
      <reaction id="R99" reversible="false">
        <listOfReactants>
          <speciesReference species="S74"/>
          <speciesReference species="S74"/>
        </listOfReactants>
        <listOfProducts>
          <speciesReference species="S106"/>
        </listOfProducts>
        <kineticLaw>
          <math xmlns="http://www.w3.org/1998/Math/MathML">
            <apply>
              <times/>
              <cn> 0.5 </cn>
              <ci> B_stat2_stat2_cyt </ci>
              <ci> S74 </ci>
              <ci> S74 </ci>
            </apply>
          </math>
        </kineticLaw>
      </reaction>
      <reaction id="R100" reversible="false">
        <listOfReactants>
          <speciesReference species="S76"/>
          <speciesReference species="S76"/>
        </listOfReactants>
        <listOfProducts>
          <speciesReference species="S107"/>
        </listOfProducts>
        <kineticLaw>
          <math xmlns="http://www.w3.org/1998/Math/MathML">
            <apply>
              <times/>
              <cn> 0.5 </cn>
              <ci> B_stat2_stat2_nuc </ci>
              <ci> S76 </ci>
              <ci> S76 </ci>
            </apply>
          </math>
        </kineticLaw>
      </reaction>
      <reaction id="R101" reversible="false">
        <listOfReactants>
          <speciesReference species="S77"/>
        </listOfReactants>
        <listOfProducts>
          <speciesReference species="S19"/>
          <speciesReference species="S26"/>
        </listOfProducts>
        <kineticLaw>
          <math xmlns="http://www.w3.org/1998/Math/MathML">
            <apply>
              <times/>
              <ci> D_pkr_g </ci>
              <ci> S77 </ci>
            </apply>
          </math>
        </kineticLaw>
      </reaction>
      <reaction id="R102" reversible="false">
        <listOfReactants>
          <speciesReference species="S78"/>
        </listOfReactants>
        <listOfProducts>
          <speciesReference species="S19"/>
          <speciesReference species="S27"/>
        </listOfProducts>
        <kineticLaw>
          <math xmlns="http://www.w3.org/1998/Math/MathML">
            <apply>
              <times/>
              <ci> D_oas1a_g </ci>
              <ci> S78 </ci>
            </apply>
          </math>
        </kineticLaw>
      </reaction>
      <reaction id="R103" reversible="false">
        <listOfReactants>
          <speciesReference species="S79"/>
        </listOfReactants>
        <listOfProducts>
          <speciesReference species="S19"/>
          <speciesReference species="S32"/>
        </listOfProducts>
        <kineticLaw>
          <math xmlns="http://www.w3.org/1998/Math/MathML">
            <apply>
              <times/>
              <ci> D_irf7_g </ci>
              <ci> S79 </ci>
            </apply>
          </math>
        </kineticLaw>
      </reaction>
      <reaction id="R104" reversible="false">
        <listOfReactants>
          <speciesReference species="S80"/>
        </listOfReactants>
        <listOfProducts>
          <speciesReference species="S29"/>
        </listOfProducts>
        <kineticLaw>
          <math xmlns="http://www.w3.org/1998/Math/MathML">
            <apply>
              <times/>
              <ci> D_stat1_g </ci>
              <ci> S80 </ci>
            </apply>
          </math>
        </kineticLaw>
      </reaction>
      <reaction id="R105" reversible="false">
        <listOfReactants>
          <speciesReference species="S81"/>
        </listOfReactants>
        <listOfProducts>
          <speciesReference species="S19"/>
          <speciesReference species="S29"/>
        </listOfProducts>
        <kineticLaw>
          <math xmlns="http://www.w3.org/1998/Math/MathML">
            <apply>
              <times/>
              <ci> D_stat1_g </ci>
              <ci> S81 </ci>
            </apply>
          </math>
        </kineticLaw>
      </reaction>
      <reaction id="R106" reversible="false">
        <listOfReactants>
          <speciesReference species="S82"/>
        </listOfReactants>
        <listOfProducts>
          <speciesReference species="S30"/>
        </listOfProducts>
        <kineticLaw>
          <math xmlns="http://www.w3.org/1998/Math/MathML">
            <apply>
              <times/>
              <ci> D_stat2_g </ci>
              <ci> S82 </ci>
            </apply>
          </math>
        </kineticLaw>
      </reaction>
      <reaction id="R107" reversible="false">
        <listOfReactants>
          <speciesReference species="S83"/>
        </listOfReactants>
        <listOfProducts>
          <speciesReference species="S19"/>
          <speciesReference species="S30"/>
        </listOfProducts>
        <kineticLaw>
          <math xmlns="http://www.w3.org/1998/Math/MathML">
            <apply>
              <times/>
              <ci> D_stat2_g </ci>
              <ci> S83 </ci>
            </apply>
          </math>
        </kineticLaw>
      </reaction>
      <reaction id="R108" reversible="false">
        <listOfReactants>
          <speciesReference species="S84"/>
        </listOfReactants>
        <listOfProducts>
          <speciesReference species="S19"/>
          <speciesReference species="S25"/>
        </listOfProducts>
        <kineticLaw>
          <math xmlns="http://www.w3.org/1998/Math/MathML">
            <apply>
              <times/>
              <ci> D_rig_g </ci>
              <ci> S84 </ci>
            </apply>
          </math>
        </kineticLaw>
      </reaction>
      <reaction id="R109" reversible="false">
        <listOfReactants>
          <speciesReference species="S85"/>
        </listOfReactants>
        <listOfProducts>
          <speciesReference species="S19"/>
          <speciesReference species="S31"/>
        </listOfProducts>
        <kineticLaw>
          <math xmlns="http://www.w3.org/1998/Math/MathML">
            <apply>
              <times/>
              <ci> D_socs1_g </ci>
              <ci> S85 </ci>
            </apply>
          </math>
        </kineticLaw>
      </reaction>
      <reaction id="R110" reversible="false">
        <listOfReactants>
          <speciesReference species="S86"/>
        </listOfReactants>
        <listOfProducts>
          <speciesReference species="S19"/>
          <speciesReference species="S36"/>
        </listOfProducts>
        <kineticLaw>
          <math xmlns="http://www.w3.org/1998/Math/MathML">
            <apply>
              <times/>
              <ci> D_ccl2_g </ci>
              <ci> S86 </ci>
            </apply>
          </math>
        </kineticLaw>
      </reaction>
      <reaction id="R111" reversible="false">
        <listOfReactants>
          <speciesReference species="S87"/>
        </listOfReactants>
        <listOfProducts>
          <speciesReference species="S19"/>
          <speciesReference species="S37"/>
        </listOfProducts>
        <kineticLaw>
          <math xmlns="http://www.w3.org/1998/Math/MathML">
            <apply>
              <times/>
              <ci> D_isg56_g </ci>
              <ci> S87 </ci>
            </apply>
          </math>
        </kineticLaw>
      </reaction>
      <reaction id="R112" reversible="false">
        <listOfReactants>
          <speciesReference species="S88"/>
        </listOfReactants>
        <listOfProducts>
          <speciesReference species="S38"/>
        </listOfProducts>
        <kineticLaw>
          <math xmlns="http://www.w3.org/1998/Math/MathML">
            <apply>
              <times/>
              <ci> D_isg54_g </ci>
              <ci> S88 </ci>
            </apply>
          </math>
        </kineticLaw>
      </reaction>
      <reaction id="R113" reversible="false">
        <listOfReactants>
          <speciesReference species="S89"/>
        </listOfReactants>
        <listOfProducts>
          <speciesReference species="S19"/>
          <speciesReference species="S38"/>
        </listOfProducts>
        <kineticLaw>
          <math xmlns="http://www.w3.org/1998/Math/MathML">
            <apply>
              <times/>
              <ci> D_isg54_g </ci>
              <ci> S89 </ci>
            </apply>
          </math>
        </kineticLaw>
      </reaction>
      <reaction id="R114" reversible="false">
        <listOfReactants>
          <speciesReference species="S90"/>
        </listOfReactants>
        <listOfProducts>
          <speciesReference species="S39"/>
        </listOfProducts>
        <kineticLaw>
          <math xmlns="http://www.w3.org/1998/Math/MathML">
            <apply>
              <times/>
              <ci> D_irf1_g </ci>
              <ci> S90 </ci>
            </apply>
          </math>
        </kineticLaw>
      </reaction>
      <reaction id="R115" reversible="false">
        <listOfReactants>
          <speciesReference species="S91"/>
        </listOfReactants>
        <listOfProducts>
          <speciesReference species="S19"/>
          <speciesReference species="S39"/>
        </listOfProducts>
        <kineticLaw>
          <math xmlns="http://www.w3.org/1998/Math/MathML">
            <apply>
              <times/>
              <ci> D_irf1_g </ci>
              <ci> S91 </ci>
            </apply>
          </math>
        </kineticLaw>
      </reaction>
      <reaction id="R116" reversible="false">
        <listOfReactants>
          <speciesReference species="S92"/>
        </listOfReactants>
        <listOfProducts>
          <speciesReference species="S19"/>
          <speciesReference species="S40"/>
        </listOfProducts>
        <kineticLaw>
          <math xmlns="http://www.w3.org/1998/Math/MathML">
            <apply>
              <times/>
              <ci> D_irf5_g </ci>
              <ci> S92 </ci>
            </apply>
          </math>
        </kineticLaw>
      </reaction>
      <reaction id="R117" reversible="false">
        <listOfReactants>
          <speciesReference species="S93"/>
        </listOfReactants>
        <listOfProducts>
          <speciesReference species="S19"/>
          <speciesReference species="S41"/>
        </listOfProducts>
        <kineticLaw>
          <math xmlns="http://www.w3.org/1998/Math/MathML">
            <apply>
              <times/>
              <ci> D_isg15_g </ci>
              <ci> S93 </ci>
            </apply>
          </math>
        </kineticLaw>
      </reaction>
      <reaction id="R118" reversible="false">
        <listOfReactants>
          <speciesReference species="S77"/>
        </listOfReactants>
        <listOfProducts>
          <speciesReference species="S45"/>
          <speciesReference species="S77"/>
        </listOfProducts>
        <kineticLaw>
          <math xmlns="http://www.w3.org/1998/Math/MathML">
            <apply>
              <times/>
              <ci> T_pkr </ci>
              <ci> S77 </ci>
            </apply>
          </math>
        </kineticLaw>
      </reaction>
      <reaction id="R119" reversible="false">
        <listOfReactants>
          <speciesReference species="S78"/>
        </listOfReactants>
        <listOfProducts>
          <speciesReference species="S46"/>
          <speciesReference species="S78"/>
        </listOfProducts>
        <kineticLaw>
          <math xmlns="http://www.w3.org/1998/Math/MathML">
            <apply>
              <times/>
              <ci> T_oas1a </ci>
              <ci> S78 </ci>
            </apply>
          </math>
        </kineticLaw>
      </reaction>
      <reaction id="R120" reversible="false">
        <listOfReactants>
          <speciesReference species="S79"/>
        </listOfReactants>
        <listOfProducts>
          <speciesReference species="S51"/>
          <speciesReference species="S79"/>
        </listOfProducts>
        <kineticLaw>
          <math xmlns="http://www.w3.org/1998/Math/MathML">
            <apply>
              <times/>
              <ci> T_irf7 </ci>
              <ci> S79 </ci>
            </apply>
          </math>
        </kineticLaw>
      </reaction>
      <reaction id="R121" reversible="false">
        <listOfReactants>
          <speciesReference species="S81"/>
        </listOfReactants>
        <listOfProducts>
          <speciesReference species="S48"/>
          <speciesReference species="S81"/>
        </listOfProducts>
        <kineticLaw>
          <math xmlns="http://www.w3.org/1998/Math/MathML">
            <apply>
              <times/>
              <ci> T_stat1 </ci>
              <ci> S81 </ci>
            </apply>
          </math>
        </kineticLaw>
      </reaction>
      <reaction id="R122" reversible="false">
        <listOfReactants>
          <speciesReference species="S80"/>
        </listOfReactants>
        <listOfProducts>
          <speciesReference species="S48"/>
          <speciesReference species="S80"/>
        </listOfProducts>
        <kineticLaw>
          <math xmlns="http://www.w3.org/1998/Math/MathML">
            <apply>
              <times/>
              <ci> T_stat1 </ci>
              <ci> S80 </ci>
            </apply>
          </math>
        </kineticLaw>
      </reaction>
      <reaction id="R123" reversible="false">
        <listOfReactants>
          <speciesReference species="S83"/>
        </listOfReactants>
        <listOfProducts>
          <speciesReference species="S49"/>
          <speciesReference species="S83"/>
        </listOfProducts>
        <kineticLaw>
          <math xmlns="http://www.w3.org/1998/Math/MathML">
            <apply>
              <times/>
              <ci> T_stat2 </ci>
              <ci> S83 </ci>
            </apply>
          </math>
        </kineticLaw>
      </reaction>
      <reaction id="R124" reversible="false">
        <listOfReactants>
          <speciesReference species="S82"/>
        </listOfReactants>
        <listOfProducts>
          <speciesReference species="S49"/>
          <speciesReference species="S82"/>
        </listOfProducts>
        <kineticLaw>
          <math xmlns="http://www.w3.org/1998/Math/MathML">
            <apply>
              <times/>
              <ci> T_stat2 </ci>
              <ci> S82 </ci>
            </apply>
          </math>
        </kineticLaw>
      </reaction>
      <reaction id="R125" reversible="false">
        <listOfReactants>
          <speciesReference species="S84"/>
        </listOfReactants>
        <listOfProducts>
          <speciesReference species="S44"/>
          <speciesReference species="S84"/>
        </listOfProducts>
        <kineticLaw>
          <math xmlns="http://www.w3.org/1998/Math/MathML">
            <apply>
              <times/>
              <ci> T_rig </ci>
              <ci> S84 </ci>
            </apply>
          </math>
        </kineticLaw>
      </reaction>
      <reaction id="R126" reversible="false">
        <listOfReactants>
          <speciesReference species="S85"/>
        </listOfReactants>
        <listOfProducts>
          <speciesReference species="S50"/>
          <speciesReference species="S85"/>
        </listOfProducts>
        <kineticLaw>
          <math xmlns="http://www.w3.org/1998/Math/MathML">
            <apply>
              <times/>
              <ci> T_socs1 </ci>
              <ci> S85 </ci>
            </apply>
          </math>
        </kineticLaw>
      </reaction>
      <reaction id="R127" reversible="false">
        <listOfReactants>
          <speciesReference species="S86"/>
        </listOfReactants>
        <listOfProducts>
          <speciesReference species="S55"/>
          <speciesReference species="S86"/>
        </listOfProducts>
        <kineticLaw>
          <math xmlns="http://www.w3.org/1998/Math/MathML">
            <apply>
              <times/>
              <ci> T_ccl2 </ci>
              <ci> S86 </ci>
            </apply>
          </math>
        </kineticLaw>
      </reaction>
      <reaction id="R128" reversible="false">
        <listOfReactants>
          <speciesReference species="S87"/>
        </listOfReactants>
        <listOfProducts>
          <speciesReference species="S56"/>
          <speciesReference species="S87"/>
        </listOfProducts>
        <kineticLaw>
          <math xmlns="http://www.w3.org/1998/Math/MathML">
            <apply>
              <times/>
              <ci> T_isg56 </ci>
              <ci> S87 </ci>
            </apply>
          </math>
        </kineticLaw>
      </reaction>
      <reaction id="R129" reversible="false">
        <listOfReactants>
          <speciesReference species="S89"/>
        </listOfReactants>
        <listOfProducts>
          <speciesReference species="S57"/>
          <speciesReference species="S89"/>
        </listOfProducts>
        <kineticLaw>
          <math xmlns="http://www.w3.org/1998/Math/MathML">
            <apply>
              <times/>
              <ci> T_isg54 </ci>
              <ci> S89 </ci>
            </apply>
          </math>
        </kineticLaw>
      </reaction>
      <reaction id="R130" reversible="false">
        <listOfReactants>
          <speciesReference species="S88"/>
        </listOfReactants>
        <listOfProducts>
          <speciesReference species="S57"/>
          <speciesReference species="S88"/>
        </listOfProducts>
        <kineticLaw>
          <math xmlns="http://www.w3.org/1998/Math/MathML">
            <apply>
              <times/>
              <ci> T_isg54 </ci>
              <ci> S88 </ci>
            </apply>
          </math>
        </kineticLaw>
      </reaction>
      <reaction id="R131" reversible="false">
        <listOfReactants>
          <speciesReference species="S91"/>
        </listOfReactants>
        <listOfProducts>
          <speciesReference species="S58"/>
          <speciesReference species="S91"/>
        </listOfProducts>
        <kineticLaw>
          <math xmlns="http://www.w3.org/1998/Math/MathML">
            <apply>
              <times/>
              <ci> T_irf1 </ci>
              <ci> S91 </ci>
            </apply>
          </math>
        </kineticLaw>
      </reaction>
      <reaction id="R132" reversible="false">
        <listOfReactants>
          <speciesReference species="S90"/>
        </listOfReactants>
        <listOfProducts>
          <speciesReference species="S58"/>
          <speciesReference species="S90"/>
        </listOfProducts>
        <kineticLaw>
          <math xmlns="http://www.w3.org/1998/Math/MathML">
            <apply>
              <times/>
              <ci> T_irf1 </ci>
              <ci> S90 </ci>
            </apply>
          </math>
        </kineticLaw>
      </reaction>
      <reaction id="R133" reversible="false">
        <listOfReactants>
          <speciesReference species="S92"/>
        </listOfReactants>
        <listOfProducts>
          <speciesReference species="S59"/>
          <speciesReference species="S92"/>
        </listOfProducts>
        <kineticLaw>
          <math xmlns="http://www.w3.org/1998/Math/MathML">
            <apply>
              <times/>
              <ci> T_irf5 </ci>
              <ci> S92 </ci>
            </apply>
          </math>
        </kineticLaw>
      </reaction>
      <reaction id="R134" reversible="false">
        <listOfReactants>
          <speciesReference species="S93"/>
        </listOfReactants>
        <listOfProducts>
          <speciesReference species="S60"/>
          <speciesReference species="S93"/>
        </listOfProducts>
        <kineticLaw>
          <math xmlns="http://www.w3.org/1998/Math/MathML">
            <apply>
              <times/>
              <ci> T_isg15 </ci>
              <ci> S93 </ci>
            </apply>
          </math>
        </kineticLaw>
      </reaction>
      <reaction id="R135" reversible="false">
        <listOfReactants>
          <speciesReference species="S68"/>
        </listOfReactants>
        <kineticLaw>
          <math xmlns="http://www.w3.org/1998/Math/MathML">
            <apply>
              <times/>
              <ci> L_pkr_active </ci>
              <ci> S68 </ci>
            </apply>
          </math>
        </kineticLaw>
      </reaction>
      <reaction id="R136" reversible="false">
        <listOfReactants>
          <speciesReference species="S69"/>
        </listOfReactants>
        <kineticLaw>
          <math xmlns="http://www.w3.org/1998/Math/MathML">
            <apply>
              <times/>
              <ci> L_oas1a_active </ci>
              <ci> S69 </ci>
            </apply>
          </math>
        </kineticLaw>
      </reaction>
      <reaction id="R137" reversible="false">
        <listOfReactants>
          <speciesReference species="S73"/>
        </listOfReactants>
        <kineticLaw>
          <math xmlns="http://www.w3.org/1998/Math/MathML">
            <apply>
              <times/>
              <ci> L_stat_p </ci>
              <ci> S73 </ci>
            </apply>
          </math>
        </kineticLaw>
      </reaction>
      <reaction id="R138" reversible="false">
        <listOfReactants>
          <speciesReference species="S75"/>
        </listOfReactants>
        <kineticLaw>
          <math xmlns="http://www.w3.org/1998/Math/MathML">
            <apply>
              <times/>
              <ci> L_stat_p </ci>
              <ci> S75 </ci>
            </apply>
          </math>
        </kineticLaw>
      </reaction>
      <reaction id="R139" reversible="false">
        <listOfReactants>
          <speciesReference species="S74"/>
        </listOfReactants>
        <kineticLaw>
          <math xmlns="http://www.w3.org/1998/Math/MathML">
            <apply>
              <times/>
              <ci> L_stat_p </ci>
              <ci> S74 </ci>
            </apply>
          </math>
        </kineticLaw>
      </reaction>
      <reaction id="R140" reversible="false">
        <listOfReactants>
          <speciesReference species="S76"/>
        </listOfReactants>
        <kineticLaw>
          <math xmlns="http://www.w3.org/1998/Math/MathML">
            <apply>
              <times/>
              <ci> L_stat_p </ci>
              <ci> S76 </ci>
            </apply>
          </math>
        </kineticLaw>
      </reaction>
      <reaction id="R141" reversible="false">
        <listOfReactants>
          <speciesReference species="S63"/>
        </listOfReactants>
        <listOfProducts>
          <speciesReference species="S8"/>
        </listOfProducts>
        <kineticLaw>
          <math xmlns="http://www.w3.org/1998/Math/MathML">
            <apply>
              <times/>
              <ci> L_rig_inactive </ci>
              <ci> S63 </ci>
            </apply>
          </math>
        </kineticLaw>
      </reaction>
      <reaction id="R142" reversible="false">
        <listOfReactants>
          <speciesReference species="S64"/>
        </listOfReactants>
        <kineticLaw>
          <math xmlns="http://www.w3.org/1998/Math/MathML">
            <apply>
              <times/>
              <ci> L_ifnb_ext </ci>
              <ci> S64 </ci>
            </apply>
          </math>
        </kineticLaw>
      </reaction>
      <reaction id="R143" reversible="false">
        <listOfReactants>
          <speciesReference species="S94"/>
        </listOfReactants>
        <listOfProducts>
          <speciesReference species="S3"/>
          <speciesReference species="S63"/>
        </listOfProducts>
        <kineticLaw>
          <math xmlns="http://www.w3.org/1998/Math/MathML">
            <apply>
              <times/>
              <ci> U_polyIC </ci>
              <ci> S94 </ci>
            </apply>
          </math>
        </kineticLaw>
      </reaction>
      <reaction id="R144" reversible="false">
        <listOfReactants>
          <speciesReference species="S95"/>
        </listOfReactants>
        <listOfProducts>
          <speciesReference species="S64"/>
          <speciesReference species="S108"/>
        </listOfProducts>
        <kineticLaw>
          <math xmlns="http://www.w3.org/1998/Math/MathML">
            <apply>
              <times/>
              <ci> U_ifnb </ci>
              <ci> S95 </ci>
            </apply>
          </math>
        </kineticLaw>
      </reaction>
      <reaction id="R145" reversible="false">
        <listOfReactants>
          <speciesReference species="S95"/>
        </listOfReactants>
        <listOfProducts>
          <speciesReference species="S20"/>
          <speciesReference species="S65"/>
        </listOfProducts>
        <kineticLaw>
          <math xmlns="http://www.w3.org/1998/Math/MathML">
            <apply>
              <times/>
              <ci> U_socs1 </ci>
              <ci> S95 </ci>
            </apply>
          </math>
        </kineticLaw>
      </reaction>
      <reaction id="R146" reversible="false">
        <listOfReactants>
          <speciesReference species="S7"/>
          <speciesReference species="S94"/>
        </listOfReactants>
        <listOfProducts>
          <speciesReference species="S109"/>
        </listOfProducts>
        <kineticLaw>
          <math xmlns="http://www.w3.org/1998/Math/MathML">
            <apply>
              <times/>
              <ci> B_mavs_traf </ci>
              <ci> S7 </ci>
              <ci> S94 </ci>
            </apply>
          </math>
        </kineticLaw>
      </reaction>
      <reaction id="R147" reversible="false">
        <listOfReactants>
          <speciesReference species="S96"/>
        </listOfReactants>
        <listOfProducts>
          <speciesReference species="S14"/>
        </listOfProducts>
        <kineticLaw>
          <math xmlns="http://www.w3.org/1998/Math/MathML">
            <apply>
              <times/>
              <ci> D_tbk1 </ci>
              <ci> S96 </ci>
            </apply>
          </math>
        </kineticLaw>
      </reaction>
      <reaction id="R148" reversible="false">
        <listOfReactants>
          <speciesReference species="S11"/>
          <speciesReference species="S94"/>
        </listOfReactants>
        <listOfProducts>
          <speciesReference species="S66"/>
          <speciesReference species="S94"/>
        </listOfProducts>
        <kineticLaw>
          <math xmlns="http://www.w3.org/1998/Math/MathML">
            <apply>
              <times/>
              <ci> A_tak1_mavs </ci>
              <ci> S11 </ci>
              <ci> S94 </ci>
            </apply>
          </math>
        </kineticLaw>
      </reaction>
      <reaction id="R149" reversible="false">
        <listOfReactants>
          <speciesReference species="S97"/>
        </listOfReactants>
        <listOfProducts>
          <speciesReference species="S110"/>
        </listOfProducts>
        <kineticLaw>
          <math xmlns="http://www.w3.org/1998/Math/MathML">
            <apply>
              <times/>
              <ci> D_ikk_3 </ci>
              <ci> S97 </ci>
            </apply>
          </math>
        </kineticLaw>
      </reaction>
      <reaction id="R150" reversible="false">
        <listOfReactants>
          <speciesReference species="S21"/>
          <speciesReference species="S94"/>
        </listOfReactants>
        <listOfProducts>
          <speciesReference species="S68"/>
          <speciesReference species="S94"/>
        </listOfProducts>
        <kineticLaw>
          <math xmlns="http://www.w3.org/1998/Math/MathML">
            <apply>
              <times/>
              <ci> A_pkr </ci>
              <ci> S21 </ci>
              <ci> S94 </ci>
            </apply>
          </math>
        </kineticLaw>
      </reaction>
      <reaction id="R151" reversible="false">
        <listOfReactants>
          <speciesReference species="S22"/>
          <speciesReference species="S94"/>
        </listOfReactants>
        <listOfProducts>
          <speciesReference species="S69"/>
          <speciesReference species="S94"/>
        </listOfProducts>
        <kineticLaw>
          <math xmlns="http://www.w3.org/1998/Math/MathML">
            <apply>
              <times/>
              <ci> A_oas1a </ci>
              <ci> S22 </ci>
              <ci> S94 </ci>
            </apply>
          </math>
        </kineticLaw>
      </reaction>
      <reaction id="R152" reversible="false">
        <listOfReactants>
          <speciesReference species="S100"/>
          <speciesReference species="S101"/>
        </listOfReactants>
        <listOfProducts>
          <speciesReference species="S111"/>
        </listOfProducts>
        <kineticLaw>
          <math xmlns="http://www.w3.org/1998/Math/MathML">
            <apply>
              <times/>
              <ci> B_nfkb_ikba_nuc </ci>
              <ci> S100 </ci>
              <ci> S101 </ci>
            </apply>
          </math>
        </kineticLaw>
      </reaction>
      <reaction id="R153" reversible="false">
        <listOfReactants>
          <speciesReference species="S98"/>
        </listOfReactants>
        <kineticLaw>
          <math xmlns="http://www.w3.org/1998/Math/MathML">
            <apply>
              <times/>
              <ci> L_ikba_p </ci>
              <ci> S98 </ci>
            </apply>
          </math>
        </kineticLaw>
      </reaction>
      <reaction id="R154" reversible="false">
        <listOfReactants>
          <speciesReference species="S99"/>
        </listOfReactants>
        <listOfProducts>
          <speciesReference species="S70"/>
        </listOfProducts>
        <kineticLaw>
          <math xmlns="http://www.w3.org/1998/Math/MathML">
            <apply>
              <times/>
              <ci> L_ikba_p </ci>
              <ci> S99 </ci>
            </apply>
          </math>
        </kineticLaw>
      </reaction>
      <reaction id="R155" reversible="false">
        <listOfReactants>
          <speciesReference species="S101"/>
        </listOfReactants>
        <listOfProducts>
          <speciesReference species="S71"/>
        </listOfProducts>
        <kineticLaw>
          <math xmlns="http://www.w3.org/1998/Math/MathML">
            <apply>
              <times/>
              <ci> E_ikba </ci>
              <ci> S101 </ci>
            </apply>
          </math>
        </kineticLaw>
      </reaction>
      <reaction id="R156" reversible="false">
        <listOfReactants>
          <speciesReference species="S23"/>
          <speciesReference species="S100"/>
        </listOfReactants>
        <listOfProducts>
          <speciesReference species="S112"/>
        </listOfProducts>
        <kineticLaw>
          <math xmlns="http://www.w3.org/1998/Math/MathML">
            <apply>
              <times/>
              <ci> A_ikba_g_nfkb </ci>
              <ci> S23 </ci>
              <ci> S100 </ci>
            </apply>
          </math>
        </kineticLaw>
      </reaction>
      <reaction id="R157" reversible="false">
        <listOfReactants>
          <speciesReference species="S24"/>
          <speciesReference species="S100"/>
        </listOfReactants>
        <listOfProducts>
          <speciesReference species="S113"/>
        </listOfProducts>
        <kineticLaw>
          <math xmlns="http://www.w3.org/1998/Math/MathML">
            <apply>
              <times/>
              <ci> A_a20_g_nfkb </ci>
              <ci> S24 </ci>
              <ci> S100 </ci>
            </apply>
          </math>
        </kineticLaw>
      </reaction>
      <reaction id="R158" reversible="false">
        <listOfReactants>
          <speciesReference species="S102"/>
        </listOfReactants>
        <listOfProducts>
          <speciesReference species="S72"/>
          <speciesReference species="S72"/>
        </listOfProducts>
        <kineticLaw>
          <math xmlns="http://www.w3.org/1998/Math/MathML">
            <apply>
              <times/>
              <ci> U_irf3_irf3 </ci>
              <ci> S102 </ci>
            </apply>
          </math>
        </kineticLaw>
      </reaction>
      <reaction id="R159" reversible="false">
        <listOfReactants>
          <speciesReference species="S102"/>
        </listOfReactants>
        <listOfProducts>
          <speciesReference species="S114"/>
        </listOfProducts>
        <kineticLaw>
          <math xmlns="http://www.w3.org/1998/Math/MathML">
            <apply>
              <times/>
              <ci> I_irf3_irf3 </ci>
              <ci> S102 </ci>
            </apply>
          </math>
        </kineticLaw>
      </reaction>
      <reaction id="R160" reversible="false">
        <listOfReactants>
          <speciesReference species="S28"/>
          <speciesReference species="S100"/>
        </listOfReactants>
        <listOfProducts>
          <speciesReference species="S115"/>
        </listOfProducts>
        <kineticLaw>
          <math xmlns="http://www.w3.org/1998/Math/MathML">
            <apply>
              <times/>
              <ci> A_ifnb_g_nfkb </ci>
              <ci> S28 </ci>
              <ci> S100 </ci>
            </apply>
          </math>
        </kineticLaw>
      </reaction>
      <reaction id="R161" reversible="false">
        <listOfReactants>
          <speciesReference species="S105"/>
        </listOfReactants>
        <listOfProducts>
          <speciesReference species="S73"/>
          <speciesReference species="S74"/>
        </listOfProducts>
        <kineticLaw>
          <math xmlns="http://www.w3.org/1998/Math/MathML">
            <apply>
              <times/>
              <ci> U_stat1_stat2 </ci>
              <ci> S105 </ci>
            </apply>
          </math>
        </kineticLaw>
      </reaction>
      <reaction id="R162" reversible="false">
        <listOfReactants>
          <speciesReference species="S105"/>
        </listOfReactants>
        <listOfProducts>
          <speciesReference species="S19"/>
        </listOfProducts>
        <kineticLaw>
          <math xmlns="http://www.w3.org/1998/Math/MathML">
            <apply>
              <times/>
              <ci> I_stat </ci>
              <ci> S105 </ci>
            </apply>
          </math>
        </kineticLaw>
      </reaction>
      <reaction id="R163" reversible="false">
        <listOfReactants>
          <speciesReference species="S106"/>
        </listOfReactants>
        <listOfProducts>
          <speciesReference species="S74"/>
          <speciesReference species="S74"/>
        </listOfProducts>
        <kineticLaw>
          <math xmlns="http://www.w3.org/1998/Math/MathML">
            <apply>
              <times/>
              <ci> U_stat2_stat2 </ci>
              <ci> S106 </ci>
            </apply>
          </math>
        </kineticLaw>
      </reaction>
      <reaction id="R164" reversible="false">
        <listOfReactants>
          <speciesReference species="S107"/>
        </listOfReactants>
        <listOfProducts>
          <speciesReference species="S76"/>
          <speciesReference species="S76"/>
        </listOfProducts>
        <kineticLaw>
          <math xmlns="http://www.w3.org/1998/Math/MathML">
            <apply>
              <times/>
              <ci> U_stat2_stat2 </ci>
              <ci> S107 </ci>
            </apply>
          </math>
        </kineticLaw>
      </reaction>
      <reaction id="R165" reversible="false">
        <listOfReactants>
          <speciesReference species="S106"/>
        </listOfReactants>
        <listOfProducts>
          <speciesReference species="S107"/>
        </listOfProducts>
        <kineticLaw>
          <math xmlns="http://www.w3.org/1998/Math/MathML">
            <apply>
              <times/>
              <ci> I_stat </ci>
              <ci> S106 </ci>
            </apply>
          </math>
        </kineticLaw>
      </reaction>
      <reaction id="R166" reversible="false">
        <listOfReactants>
          <speciesReference species="S103"/>
        </listOfReactants>
        <listOfProducts>
          <speciesReference species="S17"/>
        </listOfProducts>
        <kineticLaw>
          <math xmlns="http://www.w3.org/1998/Math/MathML">
            <apply>
              <times/>
              <ci> E_stat1 </ci>
              <ci> S103 </ci>
            </apply>
          </math>
        </kineticLaw>
      </reaction>
      <reaction id="R167" reversible="false">
        <listOfReactants>
          <speciesReference species="S104"/>
        </listOfReactants>
        <listOfProducts>
          <speciesReference species="S18"/>
        </listOfProducts>
        <kineticLaw>
          <math xmlns="http://www.w3.org/1998/Math/MathML">
            <apply>
              <times/>
              <ci> E_stat2 </ci>
              <ci> S104 </ci>
            </apply>
          </math>
        </kineticLaw>
      </reaction>
      <reaction id="R168" reversible="false">
        <listOfReactants>
          <speciesReference species="S26"/>
          <speciesReference species="S107"/>
        </listOfReactants>
        <listOfProducts>
          <speciesReference species="S116"/>
        </listOfProducts>
        <kineticLaw>
          <math xmlns="http://www.w3.org/1998/Math/MathML">
            <apply>
              <times/>
              <ci> A_pkr_g_stat2_2 </ci>
              <ci> S26 </ci>
              <ci> S107 </ci>
            </apply>
          </math>
        </kineticLaw>
      </reaction>
      <reaction id="R169" reversible="false">
        <listOfReactants>
          <speciesReference species="S27"/>
          <speciesReference species="S107"/>
        </listOfReactants>
        <listOfProducts>
          <speciesReference species="S117"/>
        </listOfProducts>
        <kineticLaw>
          <math xmlns="http://www.w3.org/1998/Math/MathML">
            <apply>
              <times/>
              <ci> A_oas1a_g_stat2_2 </ci>
              <ci> S27 </ci>
              <ci> S107 </ci>
            </apply>
          </math>
        </kineticLaw>
      </reaction>
      <reaction id="R170" reversible="false">
        <listOfReactants>
          <speciesReference species="S32"/>
          <speciesReference species="S107"/>
        </listOfReactants>
        <listOfProducts>
          <speciesReference species="S118"/>
        </listOfProducts>
        <kineticLaw>
          <math xmlns="http://www.w3.org/1998/Math/MathML">
            <apply>
              <times/>
              <ci> A_irf7_g_stat2_2 </ci>
              <ci> S32 </ci>
              <ci> S107 </ci>
            </apply>
          </math>
        </kineticLaw>
      </reaction>
      <reaction id="R171" reversible="false">
        <listOfReactants>
          <speciesReference species="S29"/>
          <speciesReference species="S107"/>
        </listOfReactants>
        <listOfProducts>
          <speciesReference species="S119"/>
        </listOfProducts>
        <kineticLaw>
          <math xmlns="http://www.w3.org/1998/Math/MathML">
            <apply>
              <times/>
              <ci> A_stat1_g_stat2_2 </ci>
              <ci> S29 </ci>
              <ci> S107 </ci>
            </apply>
          </math>
        </kineticLaw>
      </reaction>
      <reaction id="R172" reversible="false">
        <listOfReactants>
          <speciesReference species="S30"/>
          <speciesReference species="S107"/>
        </listOfReactants>
        <listOfProducts>
          <speciesReference species="S120"/>
        </listOfProducts>
        <kineticLaw>
          <math xmlns="http://www.w3.org/1998/Math/MathML">
            <apply>
              <times/>
              <ci> A_stat2_g_stat2_2 </ci>
              <ci> S30 </ci>
              <ci> S107 </ci>
            </apply>
          </math>
        </kineticLaw>
      </reaction>
      <reaction id="R173" reversible="false">
        <listOfReactants>
          <speciesReference species="S25"/>
          <speciesReference species="S107"/>
        </listOfReactants>
        <listOfProducts>
          <speciesReference species="S121"/>
        </listOfProducts>
        <kineticLaw>
          <math xmlns="http://www.w3.org/1998/Math/MathML">
            <apply>
              <times/>
              <ci> A_rig_g_stat2_2 </ci>
              <ci> S25 </ci>
              <ci> S107 </ci>
            </apply>
          </math>
        </kineticLaw>
      </reaction>
      <reaction id="R174" reversible="false">
        <listOfReactants>
          <speciesReference species="S31"/>
          <speciesReference species="S107"/>
        </listOfReactants>
        <listOfProducts>
          <speciesReference species="S122"/>
        </listOfProducts>
        <kineticLaw>
          <math xmlns="http://www.w3.org/1998/Math/MathML">
            <apply>
              <times/>
              <ci> A_socs1_g_stat2_2 </ci>
              <ci> S31 </ci>
              <ci> S107 </ci>
            </apply>
          </math>
        </kineticLaw>
      </reaction>
      <reaction id="R175" reversible="false">
        <listOfReactants>
          <speciesReference species="S33"/>
          <speciesReference species="S100"/>
        </listOfReactants>
        <listOfProducts>
          <speciesReference species="S123"/>
        </listOfProducts>
        <kineticLaw>
          <math xmlns="http://www.w3.org/1998/Math/MathML">
            <apply>
              <times/>
              <ci> _rateLaw5 </ci>
              <ci> S33 </ci>
              <ci> S100 </ci>
            </apply>
          </math>
        </kineticLaw>
      </reaction>
      <reaction id="R176" reversible="false">
        <listOfReactants>
          <speciesReference species="S34"/>
          <speciesReference species="S100"/>
        </listOfReactants>
        <listOfProducts>
          <speciesReference species="S124"/>
        </listOfProducts>
        <kineticLaw>
          <math xmlns="http://www.w3.org/1998/Math/MathML">
            <apply>
              <times/>
              <ci> _rateLaw11 </ci>
              <ci> S34 </ci>
              <ci> S100 </ci>
            </apply>
          </math>
        </kineticLaw>
      </reaction>
      <reaction id="R177" reversible="false">
        <listOfReactants>
          <speciesReference species="S36"/>
          <speciesReference species="S100"/>
        </listOfReactants>
        <listOfProducts>
          <speciesReference species="S125"/>
        </listOfProducts>
        <kineticLaw>
          <math xmlns="http://www.w3.org/1998/Math/MathML">
            <apply>
              <times/>
              <ci> _rateLaw17 </ci>
              <ci> S36 </ci>
              <ci> S100 </ci>
            </apply>
          </math>
        </kineticLaw>
      </reaction>
      <reaction id="R178" reversible="false">
        <listOfReactants>
          <speciesReference species="S86"/>
          <speciesReference species="S100"/>
        </listOfReactants>
        <listOfProducts>
          <speciesReference species="S126"/>
        </listOfProducts>
        <kineticLaw>
          <math xmlns="http://www.w3.org/1998/Math/MathML">
            <apply>
              <times/>
              <ci> _rateLaw17 </ci>
              <ci> S86 </ci>
              <ci> S100 </ci>
            </apply>
          </math>
        </kineticLaw>
      </reaction>
      <reaction id="R179" reversible="false">
        <listOfReactants>
          <speciesReference species="S36"/>
          <speciesReference species="S107"/>
        </listOfReactants>
        <listOfProducts>
          <speciesReference species="S127"/>
        </listOfProducts>
        <kineticLaw>
          <math xmlns="http://www.w3.org/1998/Math/MathML">
            <apply>
              <times/>
              <ci> A_ccl2_g_stat2_2 </ci>
              <ci> S36 </ci>
              <ci> S107 </ci>
            </apply>
          </math>
        </kineticLaw>
      </reaction>
      <reaction id="R180" reversible="false">
        <listOfReactants>
          <speciesReference species="S37"/>
          <speciesReference species="S107"/>
        </listOfReactants>
        <listOfProducts>
          <speciesReference species="S128"/>
        </listOfProducts>
        <kineticLaw>
          <math xmlns="http://www.w3.org/1998/Math/MathML">
            <apply>
              <times/>
              <ci> A_isg56_g_stat2_2 </ci>
              <ci> S37 </ci>
              <ci> S107 </ci>
            </apply>
          </math>
        </kineticLaw>
      </reaction>
      <reaction id="R181" reversible="false">
        <listOfReactants>
          <speciesReference species="S38"/>
          <speciesReference species="S107"/>
        </listOfReactants>
        <listOfProducts>
          <speciesReference species="S129"/>
        </listOfProducts>
        <kineticLaw>
          <math xmlns="http://www.w3.org/1998/Math/MathML">
            <apply>
              <times/>
              <ci> A_isg54_g_stat2_2 </ci>
              <ci> S38 </ci>
              <ci> S107 </ci>
            </apply>
          </math>
        </kineticLaw>
      </reaction>
      <reaction id="R182" reversible="false">
        <listOfReactants>
          <speciesReference species="S39"/>
          <speciesReference species="S107"/>
        </listOfReactants>
        <listOfProducts>
          <speciesReference species="S130"/>
        </listOfProducts>
        <kineticLaw>
          <math xmlns="http://www.w3.org/1998/Math/MathML">
            <apply>
              <times/>
              <ci> A_irf1_g_stat2_2 </ci>
              <ci> S39 </ci>
              <ci> S107 </ci>
            </apply>
          </math>
        </kineticLaw>
      </reaction>
      <reaction id="R183" reversible="false">
        <listOfReactants>
          <speciesReference species="S40"/>
          <speciesReference species="S107"/>
        </listOfReactants>
        <listOfProducts>
          <speciesReference species="S131"/>
        </listOfProducts>
        <kineticLaw>
          <math xmlns="http://www.w3.org/1998/Math/MathML">
            <apply>
              <times/>
              <ci> A_irf5_g_stat2_2 </ci>
              <ci> S40 </ci>
              <ci> S107 </ci>
            </apply>
          </math>
        </kineticLaw>
      </reaction>
      <reaction id="R184" reversible="false">
        <listOfReactants>
          <speciesReference species="S41"/>
          <speciesReference species="S107"/>
        </listOfReactants>
        <listOfProducts>
          <speciesReference species="S132"/>
        </listOfProducts>
        <kineticLaw>
          <math xmlns="http://www.w3.org/1998/Math/MathML">
            <apply>
              <times/>
              <ci> A_isg15_g_stat2_2 </ci>
              <ci> S41 </ci>
              <ci> S107 </ci>
            </apply>
          </math>
        </kineticLaw>
      </reaction>
      <reaction id="R185" reversible="false">
        <listOfReactants>
          <speciesReference species="S103"/>
        </listOfReactants>
        <kineticLaw>
          <math xmlns="http://www.w3.org/1998/Math/MathML">
            <apply>
              <times/>
              <ci> L_stat </ci>
              <ci> S103 </ci>
            </apply>
          </math>
        </kineticLaw>
      </reaction>
      <reaction id="R186" reversible="false">
        <listOfReactants>
          <speciesReference species="S104"/>
        </listOfReactants>
        <kineticLaw>
          <math xmlns="http://www.w3.org/1998/Math/MathML">
            <apply>
              <times/>
              <ci> L_stat </ci>
              <ci> S104 </ci>
            </apply>
          </math>
        </kineticLaw>
      </reaction>
      <reaction id="R187" reversible="false">
        <listOfReactants>
          <speciesReference species="S105"/>
        </listOfReactants>
        <kineticLaw>
          <math xmlns="http://www.w3.org/1998/Math/MathML">
            <apply>
              <times/>
              <ci> L_stat </ci>
              <ci> S105 </ci>
            </apply>
          </math>
        </kineticLaw>
      </reaction>
      <reaction id="R188" reversible="false">
        <listOfReactants>
          <speciesReference species="S106"/>
        </listOfReactants>
        <kineticLaw>
          <math xmlns="http://www.w3.org/1998/Math/MathML">
            <apply>
              <times/>
              <ci> L_stat </ci>
              <ci> S106 </ci>
            </apply>
          </math>
        </kineticLaw>
      </reaction>
      <reaction id="R189" reversible="false">
        <listOfReactants>
          <speciesReference species="S107"/>
        </listOfReactants>
        <kineticLaw>
          <math xmlns="http://www.w3.org/1998/Math/MathML">
            <apply>
              <times/>
              <ci> L_stat </ci>
              <ci> S107 </ci>
            </apply>
          </math>
        </kineticLaw>
      </reaction>
      <reaction id="R190" reversible="false">
        <listOfReactants>
          <speciesReference species="S94"/>
        </listOfReactants>
        <listOfProducts>
          <speciesReference species="S8"/>
        </listOfProducts>
        <kineticLaw>
          <math xmlns="http://www.w3.org/1998/Math/MathML">
            <apply>
              <times/>
              <ci> L_rig_active </ci>
              <ci> S94 </ci>
            </apply>
          </math>
        </kineticLaw>
      </reaction>
      <reaction id="R191" reversible="false">
        <listOfReactants>
          <speciesReference species="S16"/>
          <speciesReference species="S108"/>
        </listOfReactants>
        <listOfProducts>
          <speciesReference species="S95"/>
        </listOfProducts>
        <kineticLaw>
          <math xmlns="http://www.w3.org/1998/Math/MathML">
            <apply>
              <times/>
              <ci> B_ifnb_cyt </ci>
              <ci> S16 </ci>
              <ci> S108 </ci>
            </apply>
          </math>
        </kineticLaw>
      </reaction>
      <reaction id="R192" reversible="false">
        <listOfReactants>
          <speciesReference species="S64"/>
          <speciesReference species="S108"/>
        </listOfReactants>
        <listOfProducts>
          <speciesReference species="S95"/>
        </listOfProducts>
        <kineticLaw>
          <math xmlns="http://www.w3.org/1998/Math/MathML">
            <apply>
              <times/>
              <ci> B_ifnb_ext </ci>
              <ci> S64 </ci>
              <ci> S108 </ci>
            </apply>
          </math>
        </kineticLaw>
      </reaction>
      <reaction id="R193" reversible="false">
        <listOfReactants>
          <speciesReference species="S108"/>
        </listOfReactants>
        <listOfProducts>
          <speciesReference species="S9"/>
          <speciesReference species="S20"/>
        </listOfProducts>
        <kineticLaw>
          <math xmlns="http://www.w3.org/1998/Math/MathML">
            <apply>
              <times/>
              <ci> U_socs1 </ci>
              <ci> S108 </ci>
            </apply>
          </math>
        </kineticLaw>
      </reaction>
      <reaction id="R194" reversible="false">
        <listOfReactants>
          <speciesReference species="S109"/>
        </listOfReactants>
        <listOfProducts>
          <speciesReference species="S7"/>
          <speciesReference species="S94"/>
        </listOfProducts>
        <kineticLaw>
          <math xmlns="http://www.w3.org/1998/Math/MathML">
            <apply>
              <times/>
              <ci> U_mavs_traf </ci>
              <ci> S109 </ci>
            </apply>
          </math>
        </kineticLaw>
      </reaction>
      <reaction id="R195" reversible="false">
        <listOfReactants>
          <speciesReference species="S14"/>
          <speciesReference species="S109"/>
        </listOfReactants>
        <listOfProducts>
          <speciesReference species="S133"/>
        </listOfProducts>
        <kineticLaw>
          <math xmlns="http://www.w3.org/1998/Math/MathML">
            <apply>
              <times/>
              <ci> B_mavs_tbk1 </ci>
              <ci> S14 </ci>
              <ci> S109 </ci>
            </apply>
          </math>
        </kineticLaw>
      </reaction>
      <reaction id="R196" reversible="false">
        <listOfReactants>
          <speciesReference species="S96"/>
          <speciesReference species="S109"/>
        </listOfReactants>
        <listOfProducts>
          <speciesReference species="S133"/>
        </listOfProducts>
        <kineticLaw>
          <math xmlns="http://www.w3.org/1998/Math/MathML">
            <apply>
              <times/>
              <ci> B_mavs_tbk1 </ci>
              <ci> S96 </ci>
              <ci> S109 </ci>
            </apply>
          </math>
        </kineticLaw>
      </reaction>
      <reaction id="R197" reversible="false">
        <listOfReactants>
          <speciesReference species="S109"/>
        </listOfReactants>
        <listOfProducts>
          <speciesReference species="S3"/>
          <speciesReference species="S7"/>
          <speciesReference species="S63"/>
        </listOfProducts>
        <kineticLaw>
          <math xmlns="http://www.w3.org/1998/Math/MathML">
            <apply>
              <times/>
              <ci> U_polyIC </ci>
              <ci> S109 </ci>
            </apply>
          </math>
        </kineticLaw>
      </reaction>
      <reaction id="R198" reversible="false">
        <listOfReactants>
          <speciesReference species="S11"/>
          <speciesReference species="S109"/>
        </listOfReactants>
        <listOfProducts>
          <speciesReference species="S66"/>
          <speciesReference species="S109"/>
        </listOfProducts>
        <kineticLaw>
          <math xmlns="http://www.w3.org/1998/Math/MathML">
            <apply>
              <times/>
              <ci> A_tak1_mavs </ci>
              <ci> S11 </ci>
              <ci> S109 </ci>
            </apply>
          </math>
        </kineticLaw>
      </reaction>
      <reaction id="R199" reversible="false">
        <listOfReactants>
          <speciesReference species="S110"/>
        </listOfReactants>
        <listOfProducts>
          <speciesReference species="S12"/>
        </listOfProducts>
        <kineticLaw>
          <math xmlns="http://www.w3.org/1998/Math/MathML">
            <apply>
              <times/>
              <ci> D_ikk_3 </ci>
              <ci> S110 </ci>
            </apply>
          </math>
        </kineticLaw>
      </reaction>
      <reaction id="R200" reversible="false">
        <listOfReactants>
          <speciesReference species="S21"/>
          <speciesReference species="S109"/>
        </listOfReactants>
        <listOfProducts>
          <speciesReference species="S68"/>
          <speciesReference species="S109"/>
        </listOfProducts>
        <kineticLaw>
          <math xmlns="http://www.w3.org/1998/Math/MathML">
            <apply>
              <times/>
              <ci> A_pkr </ci>
              <ci> S21 </ci>
              <ci> S109 </ci>
            </apply>
          </math>
        </kineticLaw>
      </reaction>
      <reaction id="R201" reversible="false">
        <listOfReactants>
          <speciesReference species="S22"/>
          <speciesReference species="S109"/>
        </listOfReactants>
        <listOfProducts>
          <speciesReference species="S69"/>
          <speciesReference species="S109"/>
        </listOfProducts>
        <kineticLaw>
          <math xmlns="http://www.w3.org/1998/Math/MathML">
            <apply>
              <times/>
              <ci> A_oas1a </ci>
              <ci> S22 </ci>
              <ci> S109 </ci>
            </apply>
          </math>
        </kineticLaw>
      </reaction>
      <reaction id="R202" reversible="false">
        <listOfReactants>
          <speciesReference species="S111"/>
        </listOfReactants>
        <listOfProducts>
          <speciesReference species="S10"/>
        </listOfProducts>
        <kineticLaw>
          <math xmlns="http://www.w3.org/1998/Math/MathML">
            <apply>
              <times/>
              <ci> E_nfkb_ikba </ci>
              <ci> S111 </ci>
            </apply>
          </math>
        </kineticLaw>
      </reaction>
      <reaction id="R203" reversible="false">
        <listOfReactants>
          <speciesReference species="S101"/>
          <speciesReference species="S112"/>
        </listOfReactants>
        <listOfProducts>
          <speciesReference species="S23"/>
          <speciesReference species="S111"/>
        </listOfProducts>
        <kineticLaw>
          <math xmlns="http://www.w3.org/1998/Math/MathML">
            <apply>
              <times/>
              <ci> D_ikba_g_ikba </ci>
              <ci> S101 </ci>
              <ci> S112 </ci>
            </apply>
          </math>
        </kineticLaw>
      </reaction>
      <reaction id="R204" reversible="false">
        <listOfReactants>
          <speciesReference species="S101"/>
          <speciesReference species="S113"/>
        </listOfReactants>
        <listOfProducts>
          <speciesReference species="S24"/>
          <speciesReference species="S111"/>
        </listOfProducts>
        <kineticLaw>
          <math xmlns="http://www.w3.org/1998/Math/MathML">
            <apply>
              <times/>
              <ci> D_a20_g_ikba </ci>
              <ci> S101 </ci>
              <ci> S113 </ci>
            </apply>
          </math>
        </kineticLaw>
      </reaction>
      <reaction id="R205" reversible="false">
        <listOfReactants>
          <speciesReference species="S112"/>
        </listOfReactants>
        <listOfProducts>
          <speciesReference species="S42"/>
          <speciesReference species="S112"/>
        </listOfProducts>
        <kineticLaw>
          <math xmlns="http://www.w3.org/1998/Math/MathML">
            <apply>
              <times/>
              <ci> T_ikba </ci>
              <ci> S112 </ci>
            </apply>
          </math>
        </kineticLaw>
      </reaction>
      <reaction id="R206" reversible="false">
        <listOfReactants>
          <speciesReference species="S113"/>
        </listOfReactants>
        <listOfProducts>
          <speciesReference species="S43"/>
          <speciesReference species="S113"/>
        </listOfProducts>
        <kineticLaw>
          <math xmlns="http://www.w3.org/1998/Math/MathML">
            <apply>
              <times/>
              <ci> T_a20 </ci>
              <ci> S113 </ci>
            </apply>
          </math>
        </kineticLaw>
      </reaction>
      <reaction id="R207" reversible="false">
        <listOfReactants>
          <speciesReference species="S114"/>
        </listOfReactants>
        <listOfProducts>
          <speciesReference species="S134"/>
          <speciesReference species="S134"/>
        </listOfProducts>
        <kineticLaw>
          <math xmlns="http://www.w3.org/1998/Math/MathML">
            <apply>
              <times/>
              <ci> U_irf3_irf3 </ci>
              <ci> S114 </ci>
            </apply>
          </math>
        </kineticLaw>
      </reaction>
      <reaction id="R208" reversible="false">
        <listOfReactants>
          <speciesReference species="S101"/>
          <speciesReference species="S115"/>
        </listOfReactants>
        <listOfProducts>
          <speciesReference species="S28"/>
          <speciesReference species="S111"/>
        </listOfProducts>
        <kineticLaw>
          <math xmlns="http://www.w3.org/1998/Math/MathML">
            <apply>
              <times/>
              <ci> D_ifnb_g_nfkb_ikba </ci>
              <ci> S101 </ci>
              <ci> S115 </ci>
            </apply>
          </math>
        </kineticLaw>
      </reaction>
      <reaction id="R209" reversible="false">
        <listOfReactants>
          <speciesReference species="S114"/>
          <speciesReference species="S115"/>
        </listOfReactants>
        <listOfProducts>
          <speciesReference species="S135"/>
        </listOfProducts>
        <kineticLaw>
          <math xmlns="http://www.w3.org/1998/Math/MathML">
            <apply>
              <times/>
              <ci> A_ifnb_g_nfkb_irf3 </ci>
              <ci> S114 </ci>
              <ci> S115 </ci>
            </apply>
          </math>
        </kineticLaw>
      </reaction>
      <reaction id="R210" reversible="false">
        <listOfReactants>
          <speciesReference species="S116"/>
        </listOfReactants>
        <listOfProducts>
          <speciesReference species="S26"/>
          <speciesReference species="S107"/>
        </listOfProducts>
        <kineticLaw>
          <math xmlns="http://www.w3.org/1998/Math/MathML">
            <apply>
              <times/>
              <ci> D_pkr_g </ci>
              <ci> S116 </ci>
            </apply>
          </math>
        </kineticLaw>
      </reaction>
      <reaction id="R211" reversible="false">
        <listOfReactants>
          <speciesReference species="S117"/>
        </listOfReactants>
        <listOfProducts>
          <speciesReference species="S27"/>
          <speciesReference species="S107"/>
        </listOfProducts>
        <kineticLaw>
          <math xmlns="http://www.w3.org/1998/Math/MathML">
            <apply>
              <times/>
              <ci> D_oas1a_g </ci>
              <ci> S117 </ci>
            </apply>
          </math>
        </kineticLaw>
      </reaction>
      <reaction id="R212" reversible="false">
        <listOfReactants>
          <speciesReference species="S118"/>
        </listOfReactants>
        <listOfProducts>
          <speciesReference species="S32"/>
          <speciesReference species="S107"/>
        </listOfProducts>
        <kineticLaw>
          <math xmlns="http://www.w3.org/1998/Math/MathML">
            <apply>
              <times/>
              <ci> D_irf7_g </ci>
              <ci> S118 </ci>
            </apply>
          </math>
        </kineticLaw>
      </reaction>
      <reaction id="R213" reversible="false">
        <listOfReactants>
          <speciesReference species="S119"/>
        </listOfReactants>
        <listOfProducts>
          <speciesReference species="S29"/>
          <speciesReference species="S107"/>
        </listOfProducts>
        <kineticLaw>
          <math xmlns="http://www.w3.org/1998/Math/MathML">
            <apply>
              <times/>
              <ci> D_stat1_g </ci>
              <ci> S119 </ci>
            </apply>
          </math>
        </kineticLaw>
      </reaction>
      <reaction id="R214" reversible="false">
        <listOfReactants>
          <speciesReference species="S120"/>
        </listOfReactants>
        <listOfProducts>
          <speciesReference species="S30"/>
          <speciesReference species="S107"/>
        </listOfProducts>
        <kineticLaw>
          <math xmlns="http://www.w3.org/1998/Math/MathML">
            <apply>
              <times/>
              <ci> D_stat2_g </ci>
              <ci> S120 </ci>
            </apply>
          </math>
        </kineticLaw>
      </reaction>
      <reaction id="R215" reversible="false">
        <listOfReactants>
          <speciesReference species="S121"/>
        </listOfReactants>
        <listOfProducts>
          <speciesReference species="S25"/>
          <speciesReference species="S107"/>
        </listOfProducts>
        <kineticLaw>
          <math xmlns="http://www.w3.org/1998/Math/MathML">
            <apply>
              <times/>
              <ci> D_rig_g </ci>
              <ci> S121 </ci>
            </apply>
          </math>
        </kineticLaw>
      </reaction>
      <reaction id="R216" reversible="false">
        <listOfReactants>
          <speciesReference species="S122"/>
        </listOfReactants>
        <listOfProducts>
          <speciesReference species="S31"/>
          <speciesReference species="S107"/>
        </listOfProducts>
        <kineticLaw>
          <math xmlns="http://www.w3.org/1998/Math/MathML">
            <apply>
              <times/>
              <ci> D_socs1_g </ci>
              <ci> S122 </ci>
            </apply>
          </math>
        </kineticLaw>
      </reaction>
      <reaction id="R217" reversible="false">
        <listOfReactants>
          <speciesReference species="S123"/>
        </listOfReactants>
        <listOfProducts>
          <speciesReference species="S33"/>
          <speciesReference species="S100"/>
        </listOfProducts>
        <kineticLaw>
          <math xmlns="http://www.w3.org/1998/Math/MathML">
            <apply>
              <times/>
              <ci> D_tnf_g </ci>
              <ci> S123 </ci>
            </apply>
          </math>
        </kineticLaw>
      </reaction>
      <reaction id="R218" reversible="false">
        <listOfReactants>
          <speciesReference species="S100"/>
          <speciesReference species="S123"/>
        </listOfReactants>
        <listOfProducts>
          <speciesReference species="S136"/>
        </listOfProducts>
        <kineticLaw>
          <math xmlns="http://www.w3.org/1998/Math/MathML">
            <apply>
              <times/>
              <ci> _rateLaw6 </ci>
              <ci> S100 </ci>
              <ci> S123 </ci>
            </apply>
          </math>
        </kineticLaw>
      </reaction>
      <reaction id="R219" reversible="false">
        <listOfReactants>
          <speciesReference species="S124"/>
        </listOfReactants>
        <listOfProducts>
          <speciesReference species="S34"/>
          <speciesReference species="S100"/>
        </listOfProducts>
        <kineticLaw>
          <math xmlns="http://www.w3.org/1998/Math/MathML">
            <apply>
              <times/>
              <ci> D_il6_g </ci>
              <ci> S124 </ci>
            </apply>
          </math>
        </kineticLaw>
      </reaction>
      <reaction id="R220" reversible="false">
        <listOfReactants>
          <speciesReference species="S100"/>
          <speciesReference species="S124"/>
        </listOfReactants>
        <listOfProducts>
          <speciesReference species="S137"/>
        </listOfProducts>
        <kineticLaw>
          <math xmlns="http://www.w3.org/1998/Math/MathML">
            <apply>
              <times/>
              <ci> _rateLaw12 </ci>
              <ci> S100 </ci>
              <ci> S124 </ci>
            </apply>
          </math>
        </kineticLaw>
      </reaction>
      <reaction id="R221" reversible="false">
        <listOfReactants>
          <speciesReference species="S35"/>
          <speciesReference species="S114"/>
        </listOfReactants>
        <listOfProducts>
          <speciesReference species="S138"/>
        </listOfProducts>
        <kineticLaw>
          <math xmlns="http://www.w3.org/1998/Math/MathML">
            <apply>
              <times/>
              <ci> A_rantes_g_irf3 </ci>
              <ci> S35 </ci>
              <ci> S114 </ci>
            </apply>
          </math>
        </kineticLaw>
      </reaction>
      <reaction id="R222" reversible="false">
        <listOfReactants>
          <speciesReference species="S100"/>
          <speciesReference species="S127"/>
        </listOfReactants>
        <listOfProducts>
          <speciesReference species="S139"/>
        </listOfProducts>
        <kineticLaw>
          <math xmlns="http://www.w3.org/1998/Math/MathML">
            <apply>
              <times/>
              <ci> _rateLaw17 </ci>
              <ci> S100 </ci>
              <ci> S127 </ci>
            </apply>
          </math>
        </kineticLaw>
      </reaction>
      <reaction id="R223" reversible="false">
        <listOfReactants>
          <speciesReference species="S125"/>
        </listOfReactants>
        <listOfProducts>
          <speciesReference species="S36"/>
          <speciesReference species="S100"/>
        </listOfProducts>
        <kineticLaw>
          <math xmlns="http://www.w3.org/1998/Math/MathML">
            <apply>
              <times/>
              <ci> D_ccl2_g </ci>
              <ci> S125 </ci>
            </apply>
          </math>
        </kineticLaw>
      </reaction>
      <reaction id="R224" reversible="false">
        <listOfReactants>
          <speciesReference species="S126"/>
        </listOfReactants>
        <listOfProducts>
          <speciesReference species="S86"/>
          <speciesReference species="S100"/>
        </listOfProducts>
        <kineticLaw>
          <math xmlns="http://www.w3.org/1998/Math/MathML">
            <apply>
              <times/>
              <ci> D_ccl2_g </ci>
              <ci> S126 </ci>
            </apply>
          </math>
        </kineticLaw>
      </reaction>
      <reaction id="R225" reversible="false">
        <listOfReactants>
          <speciesReference species="S100"/>
          <speciesReference species="S125"/>
        </listOfReactants>
        <listOfProducts>
          <speciesReference species="S140"/>
        </listOfProducts>
        <kineticLaw>
          <math xmlns="http://www.w3.org/1998/Math/MathML">
            <apply>
              <times/>
              <ci> A_ccl2_g_nfkb </ci>
              <ci> S100 </ci>
              <ci> S125 </ci>
            </apply>
          </math>
        </kineticLaw>
      </reaction>
      <reaction id="R226" reversible="false">
        <listOfReactants>
          <speciesReference species="S100"/>
          <speciesReference species="S126"/>
        </listOfReactants>
        <listOfProducts>
          <speciesReference species="S141"/>
        </listOfProducts>
        <kineticLaw>
          <math xmlns="http://www.w3.org/1998/Math/MathML">
            <apply>
              <times/>
              <ci> A_ccl2_g_nfkb </ci>
              <ci> S100 </ci>
              <ci> S126 </ci>
            </apply>
          </math>
        </kineticLaw>
      </reaction>
      <reaction id="R227" reversible="false">
        <listOfReactants>
          <speciesReference species="S19"/>
          <speciesReference species="S125"/>
        </listOfReactants>
        <listOfProducts>
          <speciesReference species="S126"/>
        </listOfProducts>
        <kineticLaw>
          <math xmlns="http://www.w3.org/1998/Math/MathML">
            <apply>
              <times/>
              <ci> A_ccl2_g_stat1_2 </ci>
              <ci> S19 </ci>
              <ci> S125 </ci>
            </apply>
          </math>
        </kineticLaw>
      </reaction>
      <reaction id="R228" reversible="false">
        <listOfReactants>
          <speciesReference species="S126"/>
        </listOfReactants>
        <listOfProducts>
          <speciesReference species="S19"/>
          <speciesReference species="S125"/>
        </listOfProducts>
        <kineticLaw>
          <math xmlns="http://www.w3.org/1998/Math/MathML">
            <apply>
              <times/>
              <ci> D_ccl2_g </ci>
              <ci> S126 </ci>
            </apply>
          </math>
        </kineticLaw>
      </reaction>
      <reaction id="R229" reversible="false">
        <listOfReactants>
          <speciesReference species="S107"/>
          <speciesReference species="S125"/>
        </listOfReactants>
        <listOfProducts>
          <speciesReference species="S139"/>
        </listOfProducts>
        <kineticLaw>
          <math xmlns="http://www.w3.org/1998/Math/MathML">
            <apply>
              <times/>
              <ci> A_ccl2_g_stat2_2 </ci>
              <ci> S107 </ci>
              <ci> S125 </ci>
            </apply>
          </math>
        </kineticLaw>
      </reaction>
      <reaction id="R230" reversible="false">
        <listOfReactants>
          <speciesReference species="S127"/>
        </listOfReactants>
        <listOfProducts>
          <speciesReference species="S36"/>
          <speciesReference species="S107"/>
        </listOfProducts>
        <kineticLaw>
          <math xmlns="http://www.w3.org/1998/Math/MathML">
            <apply>
              <times/>
              <ci> D_ccl2_g </ci>
              <ci> S127 </ci>
            </apply>
          </math>
        </kineticLaw>
      </reaction>
      <reaction id="R231" reversible="false">
        <listOfReactants>
          <speciesReference species="S128"/>
        </listOfReactants>
        <listOfProducts>
          <speciesReference species="S37"/>
          <speciesReference species="S107"/>
        </listOfProducts>
        <kineticLaw>
          <math xmlns="http://www.w3.org/1998/Math/MathML">
            <apply>
              <times/>
              <ci> D_isg56_g </ci>
              <ci> S128 </ci>
            </apply>
          </math>
        </kineticLaw>
      </reaction>
      <reaction id="R232" reversible="false">
        <listOfReactants>
          <speciesReference species="S129"/>
        </listOfReactants>
        <listOfProducts>
          <speciesReference species="S38"/>
          <speciesReference species="S107"/>
        </listOfProducts>
        <kineticLaw>
          <math xmlns="http://www.w3.org/1998/Math/MathML">
            <apply>
              <times/>
              <ci> D_isg54_g </ci>
              <ci> S129 </ci>
            </apply>
          </math>
        </kineticLaw>
      </reaction>
      <reaction id="R233" reversible="false">
        <listOfReactants>
          <speciesReference species="S130"/>
        </listOfReactants>
        <listOfProducts>
          <speciesReference species="S39"/>
          <speciesReference species="S107"/>
        </listOfProducts>
        <kineticLaw>
          <math xmlns="http://www.w3.org/1998/Math/MathML">
            <apply>
              <times/>
              <ci> D_irf1_g </ci>
              <ci> S130 </ci>
            </apply>
          </math>
        </kineticLaw>
      </reaction>
      <reaction id="R234" reversible="false">
        <listOfReactants>
          <speciesReference species="S131"/>
        </listOfReactants>
        <listOfProducts>
          <speciesReference species="S40"/>
          <speciesReference species="S107"/>
        </listOfProducts>
        <kineticLaw>
          <math xmlns="http://www.w3.org/1998/Math/MathML">
            <apply>
              <times/>
              <ci> D_irf5_g </ci>
              <ci> S131 </ci>
            </apply>
          </math>
        </kineticLaw>
      </reaction>
      <reaction id="R235" reversible="false">
        <listOfReactants>
          <speciesReference species="S132"/>
        </listOfReactants>
        <listOfProducts>
          <speciesReference species="S41"/>
          <speciesReference species="S107"/>
        </listOfProducts>
        <kineticLaw>
          <math xmlns="http://www.w3.org/1998/Math/MathML">
            <apply>
              <times/>
              <ci> D_isg15_g </ci>
              <ci> S132 </ci>
            </apply>
          </math>
        </kineticLaw>
      </reaction>
      <reaction id="R236" reversible="false">
        <listOfReactants>
          <speciesReference species="S116"/>
        </listOfReactants>
        <listOfProducts>
          <speciesReference species="S45"/>
          <speciesReference species="S116"/>
        </listOfProducts>
        <kineticLaw>
          <math xmlns="http://www.w3.org/1998/Math/MathML">
            <apply>
              <times/>
              <ci> T_pkr </ci>
              <ci> S116 </ci>
            </apply>
          </math>
        </kineticLaw>
      </reaction>
      <reaction id="R237" reversible="false">
        <listOfReactants>
          <speciesReference species="S117"/>
        </listOfReactants>
        <listOfProducts>
          <speciesReference species="S46"/>
          <speciesReference species="S117"/>
        </listOfProducts>
        <kineticLaw>
          <math xmlns="http://www.w3.org/1998/Math/MathML">
            <apply>
              <times/>
              <ci> T_oas1a </ci>
              <ci> S117 </ci>
            </apply>
          </math>
        </kineticLaw>
      </reaction>
      <reaction id="R238" reversible="false">
        <listOfReactants>
          <speciesReference species="S118"/>
        </listOfReactants>
        <listOfProducts>
          <speciesReference species="S51"/>
          <speciesReference species="S118"/>
        </listOfProducts>
        <kineticLaw>
          <math xmlns="http://www.w3.org/1998/Math/MathML">
            <apply>
              <times/>
              <ci> T_irf7 </ci>
              <ci> S118 </ci>
            </apply>
          </math>
        </kineticLaw>
      </reaction>
      <reaction id="R239" reversible="false">
        <listOfReactants>
          <speciesReference species="S119"/>
        </listOfReactants>
        <listOfProducts>
          <speciesReference species="S48"/>
          <speciesReference species="S119"/>
        </listOfProducts>
        <kineticLaw>
          <math xmlns="http://www.w3.org/1998/Math/MathML">
            <apply>
              <times/>
              <ci> T_stat1 </ci>
              <ci> S119 </ci>
            </apply>
          </math>
        </kineticLaw>
      </reaction>
      <reaction id="R240" reversible="false">
        <listOfReactants>
          <speciesReference species="S120"/>
        </listOfReactants>
        <listOfProducts>
          <speciesReference species="S49"/>
          <speciesReference species="S120"/>
        </listOfProducts>
        <kineticLaw>
          <math xmlns="http://www.w3.org/1998/Math/MathML">
            <apply>
              <times/>
              <ci> T_stat2 </ci>
              <ci> S120 </ci>
            </apply>
          </math>
        </kineticLaw>
      </reaction>
      <reaction id="R241" reversible="false">
        <listOfReactants>
          <speciesReference species="S121"/>
        </listOfReactants>
        <listOfProducts>
          <speciesReference species="S44"/>
          <speciesReference species="S121"/>
        </listOfProducts>
        <kineticLaw>
          <math xmlns="http://www.w3.org/1998/Math/MathML">
            <apply>
              <times/>
              <ci> T_rig </ci>
              <ci> S121 </ci>
            </apply>
          </math>
        </kineticLaw>
      </reaction>
      <reaction id="R242" reversible="false">
        <listOfReactants>
          <speciesReference species="S122"/>
        </listOfReactants>
        <listOfProducts>
          <speciesReference species="S50"/>
          <speciesReference species="S122"/>
        </listOfProducts>
        <kineticLaw>
          <math xmlns="http://www.w3.org/1998/Math/MathML">
            <apply>
              <times/>
              <ci> T_socs1 </ci>
              <ci> S122 </ci>
            </apply>
          </math>
        </kineticLaw>
      </reaction>
      <reaction id="R243" reversible="false">
        <listOfReactants>
          <speciesReference species="S126"/>
        </listOfReactants>
        <listOfProducts>
          <speciesReference species="S55"/>
          <speciesReference species="S126"/>
        </listOfProducts>
        <kineticLaw>
          <math xmlns="http://www.w3.org/1998/Math/MathML">
            <apply>
              <times/>
              <ci> T_ccl2 </ci>
              <ci> S126 </ci>
            </apply>
          </math>
        </kineticLaw>
      </reaction>
      <reaction id="R244" reversible="false">
        <listOfReactants>
          <speciesReference species="S127"/>
        </listOfReactants>
        <listOfProducts>
          <speciesReference species="S55"/>
          <speciesReference species="S127"/>
        </listOfProducts>
        <kineticLaw>
          <math xmlns="http://www.w3.org/1998/Math/MathML">
            <apply>
              <times/>
              <ci> T_ccl2 </ci>
              <ci> S127 </ci>
            </apply>
          </math>
        </kineticLaw>
      </reaction>
      <reaction id="R245" reversible="false">
        <listOfReactants>
          <speciesReference species="S128"/>
        </listOfReactants>
        <listOfProducts>
          <speciesReference species="S56"/>
          <speciesReference species="S128"/>
        </listOfProducts>
        <kineticLaw>
          <math xmlns="http://www.w3.org/1998/Math/MathML">
            <apply>
              <times/>
              <ci> T_isg56 </ci>
              <ci> S128 </ci>
            </apply>
          </math>
        </kineticLaw>
      </reaction>
      <reaction id="R246" reversible="false">
        <listOfReactants>
          <speciesReference species="S129"/>
        </listOfReactants>
        <listOfProducts>
          <speciesReference species="S57"/>
          <speciesReference species="S129"/>
        </listOfProducts>
        <kineticLaw>
          <math xmlns="http://www.w3.org/1998/Math/MathML">
            <apply>
              <times/>
              <ci> T_isg54 </ci>
              <ci> S129 </ci>
            </apply>
          </math>
        </kineticLaw>
      </reaction>
      <reaction id="R247" reversible="false">
        <listOfReactants>
          <speciesReference species="S130"/>
        </listOfReactants>
        <listOfProducts>
          <speciesReference species="S58"/>
          <speciesReference species="S130"/>
        </listOfProducts>
        <kineticLaw>
          <math xmlns="http://www.w3.org/1998/Math/MathML">
            <apply>
              <times/>
              <ci> T_irf1 </ci>
              <ci> S130 </ci>
            </apply>
          </math>
        </kineticLaw>
      </reaction>
      <reaction id="R248" reversible="false">
        <listOfReactants>
          <speciesReference species="S131"/>
        </listOfReactants>
        <listOfProducts>
          <speciesReference species="S59"/>
          <speciesReference species="S131"/>
        </listOfProducts>
        <kineticLaw>
          <math xmlns="http://www.w3.org/1998/Math/MathML">
            <apply>
              <times/>
              <ci> T_irf5 </ci>
              <ci> S131 </ci>
            </apply>
          </math>
        </kineticLaw>
      </reaction>
      <reaction id="R249" reversible="false">
        <listOfReactants>
          <speciesReference species="S132"/>
        </listOfReactants>
        <listOfProducts>
          <speciesReference species="S60"/>
          <speciesReference species="S132"/>
        </listOfProducts>
        <kineticLaw>
          <math xmlns="http://www.w3.org/1998/Math/MathML">
            <apply>
              <times/>
              <ci> T_isg15 </ci>
              <ci> S132 </ci>
            </apply>
          </math>
        </kineticLaw>
      </reaction>
      <reaction id="R250" reversible="false">
        <listOfReactants>
          <speciesReference species="S109"/>
        </listOfReactants>
        <listOfProducts>
          <speciesReference species="S7"/>
          <speciesReference species="S8"/>
        </listOfProducts>
        <kineticLaw>
          <math xmlns="http://www.w3.org/1998/Math/MathML">
            <apply>
              <times/>
              <ci> L_rig_active </ci>
              <ci> S109 </ci>
            </apply>
          </math>
        </kineticLaw>
      </reaction>
      <reaction id="R251" reversible="false">
        <listOfReactants>
          <speciesReference species="S133"/>
        </listOfReactants>
        <listOfProducts>
          <speciesReference species="S96"/>
          <speciesReference species="S109"/>
        </listOfProducts>
        <kineticLaw>
          <math xmlns="http://www.w3.org/1998/Math/MathML">
            <apply>
              <times/>
              <ci> U_mavs_tbk1 </ci>
              <ci> S133 </ci>
            </apply>
          </math>
        </kineticLaw>
      </reaction>
      <reaction id="R252" reversible="false">
        <listOfReactants>
          <speciesReference species="S133"/>
        </listOfReactants>
        <listOfProducts>
          <speciesReference species="S3"/>
          <speciesReference species="S7"/>
          <speciesReference species="S63"/>
          <speciesReference species="S96"/>
        </listOfProducts>
        <kineticLaw>
          <math xmlns="http://www.w3.org/1998/Math/MathML">
            <apply>
              <times/>
              <ci> U_polyIC </ci>
              <ci> S133 </ci>
            </apply>
          </math>
        </kineticLaw>
      </reaction>
      <reaction id="R253" reversible="false">
        <listOfReactants>
          <speciesReference species="S13"/>
          <speciesReference species="S133"/>
        </listOfReactants>
        <listOfProducts>
          <speciesReference species="S13"/>
          <speciesReference species="S96"/>
          <speciesReference species="S109"/>
        </listOfProducts>
        <kineticLaw>
          <math xmlns="http://www.w3.org/1998/Math/MathML">
            <apply>
              <times/>
              <ci> U_mavs_tbk1_a20 </ci>
              <ci> S13 </ci>
              <ci> S133 </ci>
            </apply>
          </math>
        </kineticLaw>
      </reaction>
      <reaction id="R254" reversible="false">
        <listOfReactants>
          <speciesReference species="S11"/>
          <speciesReference species="S133"/>
        </listOfReactants>
        <listOfProducts>
          <speciesReference species="S66"/>
          <speciesReference species="S133"/>
        </listOfProducts>
        <kineticLaw>
          <math xmlns="http://www.w3.org/1998/Math/MathML">
            <apply>
              <times/>
              <ci> A_tak1_mavs </ci>
              <ci> S11 </ci>
              <ci> S133 </ci>
            </apply>
          </math>
        </kineticLaw>
      </reaction>
      <reaction id="R255" reversible="false">
        <listOfReactants>
          <speciesReference species="S21"/>
          <speciesReference species="S133"/>
        </listOfReactants>
        <listOfProducts>
          <speciesReference species="S68"/>
          <speciesReference species="S133"/>
        </listOfProducts>
        <kineticLaw>
          <math xmlns="http://www.w3.org/1998/Math/MathML">
            <apply>
              <times/>
              <ci> A_pkr </ci>
              <ci> S21 </ci>
              <ci> S133 </ci>
            </apply>
          </math>
        </kineticLaw>
      </reaction>
      <reaction id="R256" reversible="false">
        <listOfReactants>
          <speciesReference species="S22"/>
          <speciesReference species="S133"/>
        </listOfReactants>
        <listOfProducts>
          <speciesReference species="S69"/>
          <speciesReference species="S133"/>
        </listOfProducts>
        <kineticLaw>
          <math xmlns="http://www.w3.org/1998/Math/MathML">
            <apply>
              <times/>
              <ci> A_oas1a </ci>
              <ci> S22 </ci>
              <ci> S133 </ci>
            </apply>
          </math>
        </kineticLaw>
      </reaction>
      <reaction id="R257" reversible="false">
        <listOfReactants>
          <speciesReference species="S15"/>
          <speciesReference species="S133"/>
        </listOfReactants>
        <listOfProducts>
          <speciesReference species="S72"/>
          <speciesReference species="S133"/>
        </listOfProducts>
        <kineticLaw>
          <math xmlns="http://www.w3.org/1998/Math/MathML">
            <apply>
              <times/>
              <ci> A_irf3_tbk1 </ci>
              <ci> S15 </ci>
              <ci> S133 </ci>
            </apply>
          </math>
        </kineticLaw>
      </reaction>
      <reaction id="R258" reversible="false">
        <listOfReactants>
          <speciesReference species="S134"/>
        </listOfReactants>
        <listOfProducts>
          <speciesReference species="S142"/>
        </listOfProducts>
        <kineticLaw>
          <math xmlns="http://www.w3.org/1998/Math/MathML">
            <apply>
              <times/>
              <ci> D_irf3 </ci>
              <ci> S134 </ci>
            </apply>
          </math>
        </kineticLaw>
      </reaction>
      <reaction id="R259" reversible="false">
        <listOfReactants>
          <speciesReference species="S134"/>
          <speciesReference species="S134"/>
        </listOfReactants>
        <listOfProducts>
          <speciesReference species="S114"/>
        </listOfProducts>
        <kineticLaw>
          <math xmlns="http://www.w3.org/1998/Math/MathML">
            <apply>
              <times/>
              <cn> 0.5 </cn>
              <ci> B_irf3_irf3_nuc </ci>
              <ci> S134 </ci>
              <ci> S134 </ci>
            </apply>
          </math>
        </kineticLaw>
      </reaction>
      <reaction id="R260" reversible="false">
        <listOfReactants>
          <speciesReference species="S135"/>
        </listOfReactants>
        <listOfProducts>
          <speciesReference species="S28"/>
          <speciesReference species="S100"/>
          <speciesReference species="S114"/>
        </listOfProducts>
        <kineticLaw>
          <math xmlns="http://www.w3.org/1998/Math/MathML">
            <apply>
              <times/>
              <ci> D_ifnb_g_nfkb_irf3 </ci>
              <ci> S135 </ci>
            </apply>
          </math>
        </kineticLaw>
      </reaction>
      <reaction id="R261" reversible="false">
        <listOfReactants>
          <speciesReference species="S135"/>
        </listOfReactants>
        <listOfProducts>
          <speciesReference species="S47"/>
          <speciesReference species="S135"/>
        </listOfProducts>
        <kineticLaw>
          <math xmlns="http://www.w3.org/1998/Math/MathML">
            <apply>
              <times/>
              <ci> T_ifnb </ci>
              <ci> S135 </ci>
            </apply>
          </math>
        </kineticLaw>
      </reaction>
      <reaction id="R262" reversible="false">
        <listOfReactants>
          <speciesReference species="S136"/>
        </listOfReactants>
        <listOfProducts>
          <speciesReference species="S100"/>
          <speciesReference species="S123"/>
        </listOfProducts>
        <kineticLaw>
          <math xmlns="http://www.w3.org/1998/Math/MathML">
            <apply>
              <times/>
              <ci> _rateLaw7 </ci>
              <ci> S136 </ci>
            </apply>
          </math>
        </kineticLaw>
      </reaction>
      <reaction id="R263" reversible="false">
        <listOfReactants>
          <speciesReference species="S100"/>
          <speciesReference species="S136"/>
        </listOfReactants>
        <listOfProducts>
          <speciesReference species="S143"/>
        </listOfProducts>
        <kineticLaw>
          <math xmlns="http://www.w3.org/1998/Math/MathML">
            <apply>
              <times/>
              <ci> _rateLaw8 </ci>
              <ci> S100 </ci>
              <ci> S136 </ci>
            </apply>
          </math>
        </kineticLaw>
      </reaction>
      <reaction id="R264" reversible="false">
        <listOfReactants>
          <speciesReference species="S137"/>
        </listOfReactants>
        <listOfProducts>
          <speciesReference species="S100"/>
          <speciesReference species="S124"/>
        </listOfProducts>
        <kineticLaw>
          <math xmlns="http://www.w3.org/1998/Math/MathML">
            <apply>
              <times/>
              <ci> _rateLaw13 </ci>
              <ci> S137 </ci>
            </apply>
          </math>
        </kineticLaw>
      </reaction>
      <reaction id="R265" reversible="false">
        <listOfReactants>
          <speciesReference species="S100"/>
          <speciesReference species="S137"/>
        </listOfReactants>
        <listOfProducts>
          <speciesReference species="S144"/>
        </listOfProducts>
        <kineticLaw>
          <math xmlns="http://www.w3.org/1998/Math/MathML">
            <apply>
              <times/>
              <ci> _rateLaw14 </ci>
              <ci> S100 </ci>
              <ci> S137 </ci>
            </apply>
          </math>
        </kineticLaw>
      </reaction>
      <reaction id="R266" reversible="false">
        <listOfReactants>
          <speciesReference species="S138"/>
        </listOfReactants>
        <listOfProducts>
          <speciesReference species="S35"/>
          <speciesReference species="S114"/>
        </listOfProducts>
        <kineticLaw>
          <math xmlns="http://www.w3.org/1998/Math/MathML">
            <apply>
              <times/>
              <ci> D_rantes_g </ci>
              <ci> S138 </ci>
            </apply>
          </math>
        </kineticLaw>
      </reaction>
      <reaction id="R267" reversible="false">
        <listOfReactants>
          <speciesReference species="S139"/>
        </listOfReactants>
        <listOfProducts>
          <speciesReference species="S100"/>
          <speciesReference species="S127"/>
        </listOfProducts>
        <kineticLaw>
          <math xmlns="http://www.w3.org/1998/Math/MathML">
            <apply>
              <times/>
              <ci> D_ccl2_g </ci>
              <ci> S139 </ci>
            </apply>
          </math>
        </kineticLaw>
      </reaction>
      <reaction id="R268" reversible="false">
        <listOfReactants>
          <speciesReference species="S100"/>
          <speciesReference species="S139"/>
        </listOfReactants>
        <listOfProducts>
          <speciesReference species="S145"/>
        </listOfProducts>
        <kineticLaw>
          <math xmlns="http://www.w3.org/1998/Math/MathML">
            <apply>
              <times/>
              <ci> A_ccl2_g_nfkb </ci>
              <ci> S100 </ci>
              <ci> S139 </ci>
            </apply>
          </math>
        </kineticLaw>
      </reaction>
      <reaction id="R269" reversible="false">
        <listOfReactants>
          <speciesReference species="S140"/>
        </listOfReactants>
        <listOfProducts>
          <speciesReference species="S100"/>
          <speciesReference species="S125"/>
        </listOfProducts>
        <kineticLaw>
          <math xmlns="http://www.w3.org/1998/Math/MathML">
            <apply>
              <times/>
              <ci> _rateLaw18 </ci>
              <ci> S140 </ci>
            </apply>
          </math>
        </kineticLaw>
      </reaction>
      <reaction id="R270" reversible="false">
        <listOfReactants>
          <speciesReference species="S141"/>
        </listOfReactants>
        <listOfProducts>
          <speciesReference species="S100"/>
          <speciesReference species="S126"/>
        </listOfProducts>
        <kineticLaw>
          <math xmlns="http://www.w3.org/1998/Math/MathML">
            <apply>
              <times/>
              <ci> _rateLaw18 </ci>
              <ci> S141 </ci>
            </apply>
          </math>
        </kineticLaw>
      </reaction>
      <reaction id="R271" reversible="false">
        <listOfReactants>
          <speciesReference species="S19"/>
          <speciesReference species="S140"/>
        </listOfReactants>
        <listOfProducts>
          <speciesReference species="S141"/>
        </listOfProducts>
        <kineticLaw>
          <math xmlns="http://www.w3.org/1998/Math/MathML">
            <apply>
              <times/>
              <ci> A_ccl2_g_stat1_2 </ci>
              <ci> S19 </ci>
              <ci> S140 </ci>
            </apply>
          </math>
        </kineticLaw>
      </reaction>
      <reaction id="R272" reversible="false">
        <listOfReactants>
          <speciesReference species="S141"/>
        </listOfReactants>
        <listOfProducts>
          <speciesReference species="S19"/>
          <speciesReference species="S140"/>
        </listOfProducts>
        <kineticLaw>
          <math xmlns="http://www.w3.org/1998/Math/MathML">
            <apply>
              <times/>
              <ci> D_ccl2_g </ci>
              <ci> S141 </ci>
            </apply>
          </math>
        </kineticLaw>
      </reaction>
      <reaction id="R273" reversible="false">
        <listOfReactants>
          <speciesReference species="S107"/>
          <speciesReference species="S140"/>
        </listOfReactants>
        <listOfProducts>
          <speciesReference species="S145"/>
        </listOfProducts>
        <kineticLaw>
          <math xmlns="http://www.w3.org/1998/Math/MathML">
            <apply>
              <times/>
              <ci> A_ccl2_g_stat2_2 </ci>
              <ci> S107 </ci>
              <ci> S140 </ci>
            </apply>
          </math>
        </kineticLaw>
      </reaction>
      <reaction id="R274" reversible="false">
        <listOfReactants>
          <speciesReference species="S139"/>
        </listOfReactants>
        <listOfProducts>
          <speciesReference species="S107"/>
          <speciesReference species="S125"/>
        </listOfProducts>
        <kineticLaw>
          <math xmlns="http://www.w3.org/1998/Math/MathML">
            <apply>
              <times/>
              <ci> D_ccl2_g </ci>
              <ci> S139 </ci>
            </apply>
          </math>
        </kineticLaw>
      </reaction>
      <reaction id="R275" reversible="false">
        <listOfReactants>
          <speciesReference species="S138"/>
        </listOfReactants>
        <listOfProducts>
          <speciesReference species="S54"/>
          <speciesReference species="S138"/>
        </listOfProducts>
        <kineticLaw>
          <math xmlns="http://www.w3.org/1998/Math/MathML">
            <apply>
              <times/>
              <ci> T_rantes </ci>
              <ci> S138 </ci>
            </apply>
          </math>
        </kineticLaw>
      </reaction>
      <reaction id="R276" reversible="false">
        <listOfReactants>
          <speciesReference species="S140"/>
        </listOfReactants>
        <listOfProducts>
          <speciesReference species="S55"/>
          <speciesReference species="S140"/>
        </listOfProducts>
        <kineticLaw>
          <math xmlns="http://www.w3.org/1998/Math/MathML">
            <apply>
              <times/>
              <ci> T_ccl2 </ci>
              <ci> S140 </ci>
            </apply>
          </math>
        </kineticLaw>
      </reaction>
      <reaction id="R277" reversible="false">
        <listOfReactants>
          <speciesReference species="S141"/>
        </listOfReactants>
        <listOfProducts>
          <speciesReference species="S55"/>
          <speciesReference species="S141"/>
        </listOfProducts>
        <kineticLaw>
          <math xmlns="http://www.w3.org/1998/Math/MathML">
            <apply>
              <times/>
              <ci> T_ccl2 </ci>
              <ci> S141 </ci>
            </apply>
          </math>
        </kineticLaw>
      </reaction>
      <reaction id="R278" reversible="false">
        <listOfReactants>
          <speciesReference species="S139"/>
        </listOfReactants>
        <listOfProducts>
          <speciesReference species="S55"/>
          <speciesReference species="S139"/>
        </listOfProducts>
        <kineticLaw>
          <math xmlns="http://www.w3.org/1998/Math/MathML">
            <apply>
              <times/>
              <ci> T_ccl2 </ci>
              <ci> S139 </ci>
            </apply>
          </math>
        </kineticLaw>
      </reaction>
      <reaction id="R279" reversible="false">
        <listOfReactants>
          <speciesReference species="S133"/>
        </listOfReactants>
        <listOfProducts>
          <speciesReference species="S7"/>
          <speciesReference species="S8"/>
          <speciesReference species="S96"/>
        </listOfProducts>
        <kineticLaw>
          <math xmlns="http://www.w3.org/1998/Math/MathML">
            <apply>
              <times/>
              <ci> L_rig_active </ci>
              <ci> S133 </ci>
            </apply>
          </math>
        </kineticLaw>
      </reaction>
      <reaction id="R280" reversible="false">
        <listOfReactants>
          <speciesReference species="S142"/>
        </listOfReactants>
        <listOfProducts>
          <speciesReference species="S15"/>
        </listOfProducts>
        <kineticLaw>
          <math xmlns="http://www.w3.org/1998/Math/MathML">
            <apply>
              <times/>
              <ci> E_irf3 </ci>
              <ci> S142 </ci>
            </apply>
          </math>
        </kineticLaw>
      </reaction>
      <reaction id="R281" reversible="false">
        <listOfReactants>
          <speciesReference species="S143"/>
        </listOfReactants>
        <listOfProducts>
          <speciesReference species="S100"/>
          <speciesReference species="S136"/>
        </listOfProducts>
        <kineticLaw>
          <math xmlns="http://www.w3.org/1998/Math/MathML">
            <apply>
              <times/>
              <ci> _rateLaw9 </ci>
              <ci> S143 </ci>
            </apply>
          </math>
        </kineticLaw>
      </reaction>
      <reaction id="R282" reversible="false">
        <listOfReactants>
          <speciesReference species="S100"/>
          <speciesReference species="S143"/>
        </listOfReactants>
        <listOfProducts>
          <speciesReference species="S146"/>
        </listOfProducts>
        <kineticLaw>
          <math xmlns="http://www.w3.org/1998/Math/MathML">
            <apply>
              <times/>
              <ci> A_tnf_g_nfkb </ci>
              <ci> S100 </ci>
              <ci> S143 </ci>
            </apply>
          </math>
        </kineticLaw>
      </reaction>
      <reaction id="R283" reversible="false">
        <listOfReactants>
          <speciesReference species="S144"/>
        </listOfReactants>
        <listOfProducts>
          <speciesReference species="S100"/>
          <speciesReference species="S137"/>
        </listOfProducts>
        <kineticLaw>
          <math xmlns="http://www.w3.org/1998/Math/MathML">
            <apply>
              <times/>
              <ci> _rateLaw15 </ci>
              <ci> S144 </ci>
            </apply>
          </math>
        </kineticLaw>
      </reaction>
      <reaction id="R284" reversible="false">
        <listOfReactants>
          <speciesReference species="S100"/>
          <speciesReference species="S144"/>
        </listOfReactants>
        <listOfProducts>
          <speciesReference species="S147"/>
        </listOfProducts>
        <kineticLaw>
          <math xmlns="http://www.w3.org/1998/Math/MathML">
            <apply>
              <times/>
              <ci> A_il6_g_nfkb </ci>
              <ci> S100 </ci>
              <ci> S144 </ci>
            </apply>
          </math>
        </kineticLaw>
      </reaction>
      <reaction id="R285" reversible="false">
        <listOfReactants>
          <speciesReference species="S145"/>
        </listOfReactants>
        <listOfProducts>
          <speciesReference species="S100"/>
          <speciesReference species="S139"/>
        </listOfProducts>
        <kineticLaw>
          <math xmlns="http://www.w3.org/1998/Math/MathML">
            <apply>
              <times/>
              <ci> _rateLaw18 </ci>
              <ci> S145 </ci>
            </apply>
          </math>
        </kineticLaw>
      </reaction>
      <reaction id="R286" reversible="false">
        <listOfReactants>
          <speciesReference species="S145"/>
        </listOfReactants>
        <listOfProducts>
          <speciesReference species="S107"/>
          <speciesReference species="S140"/>
        </listOfProducts>
        <kineticLaw>
          <math xmlns="http://www.w3.org/1998/Math/MathML">
            <apply>
              <times/>
              <ci> D_ccl2_g </ci>
              <ci> S145 </ci>
            </apply>
          </math>
        </kineticLaw>
      </reaction>
      <reaction id="R287" reversible="false">
        <listOfReactants>
          <speciesReference species="S145"/>
        </listOfReactants>
        <listOfProducts>
          <speciesReference species="S55"/>
          <speciesReference species="S145"/>
        </listOfProducts>
        <kineticLaw>
          <math xmlns="http://www.w3.org/1998/Math/MathML">
            <apply>
              <times/>
              <ci> T_ccl2 </ci>
              <ci> S145 </ci>
            </apply>
          </math>
        </kineticLaw>
      </reaction>
      <reaction id="R288" reversible="false">
        <listOfReactants>
          <speciesReference species="S146"/>
        </listOfReactants>
        <listOfProducts>
          <speciesReference species="S100"/>
          <speciesReference species="S143"/>
        </listOfProducts>
        <kineticLaw>
          <math xmlns="http://www.w3.org/1998/Math/MathML">
            <apply>
              <times/>
              <ci> _rateLaw10 </ci>
              <ci> S146 </ci>
            </apply>
          </math>
        </kineticLaw>
      </reaction>
      <reaction id="R289" reversible="false">
        <listOfReactants>
          <speciesReference species="S147"/>
        </listOfReactants>
        <listOfProducts>
          <speciesReference species="S100"/>
          <speciesReference species="S144"/>
        </listOfProducts>
        <kineticLaw>
          <math xmlns="http://www.w3.org/1998/Math/MathML">
            <apply>
              <times/>
              <ci> _rateLaw16 </ci>
              <ci> S147 </ci>
            </apply>
          </math>
        </kineticLaw>
      </reaction>
      <reaction id="R290" reversible="false">
        <listOfReactants>
          <speciesReference species="S146"/>
        </listOfReactants>
        <listOfProducts>
          <speciesReference species="S52"/>
          <speciesReference species="S146"/>
        </listOfProducts>
        <kineticLaw>
          <math xmlns="http://www.w3.org/1998/Math/MathML">
            <apply>
              <times/>
              <ci> T_tnf </ci>
              <ci> S146 </ci>
            </apply>
          </math>
        </kineticLaw>
      </reaction>
      <reaction id="R291" reversible="false">
        <listOfReactants>
          <speciesReference species="S147"/>
        </listOfReactants>
        <listOfProducts>
          <speciesReference species="S53"/>
          <speciesReference species="S147"/>
        </listOfProducts>
        <kineticLaw>
          <math xmlns="http://www.w3.org/1998/Math/MathML">
            <apply>
              <times/>
              <ci> T_il6 </ci>
              <ci> S147 </ci>
            </apply>
          </math>
        </kineticLaw>
      </reaction>
    </listOfReactions>
  </model>
</sbml>
